# Supplementary material for: Genetic Analysis of Domestication Parallels in Annual and Perennial Sunflowers (Helianthus spp.): Routes to Crop Development
Source: Front Plant Sci. 2020 Jun 12;11:834. doi: 10.3389/fpls.2020.00834 (PMC7304338; doi:10.3389/fpls.2020.00834)
Supplement: Supplementary file 4 [file Table_1.xlsx]

## Sheet: vec
Table S1: Summary of variable loadings, eigenvalues and variance explained generated from a principal component analysis of 16 metric traits measured on 340 F2 H. maximiliani plants.
	PCA factors
Variable	1	2	3	4	5	6	7	8	9	10	11	12	13	14	15	16
Emergence of apical buds	0.328288	0.149947	-0.0435147	-0.333276	-0.109187	0.284606	0.166253	0.166836	0.213565	-0.133105	0.15106	-0.717753	0.038717	-0.0725719	-0.0162373	0.00591732
First anthesis	0.256995	0.375454	0.0144624	-0.159676	0.057942	0.233737	0.145698	0.145407	-0.225301	-0.0583283	-0.204798	0.357879	0.0276559	-0.207558	-0.631045	-0.0260006
Average anthesis for the first 5 capitula	0.274266	0.369915	-0.0918957	-0.134027	0.104717	0.200291	0.133089	0.043801	-0.169768	-0.0415991	-0.22063	0.256938	0.0425187	0.149385	0.721346	0.0333199
Total capitula	-0.166638	0.295821	0.244215	0.408742	0.115605	-0.11361	-0.083486	-0.0730577	-0.428279	-0.417132	-0.282953	-0.423358	0.049712	-0.0137509	-0.00736576	4.73e-05
Size of central capitulum	0.296132	-0.343066	0.116319	-0.0152222	0.184427	-0.0257988	-0.15977	0.0943904	-0.124481	0.0633202	-0.079355	-0.0219936	0.815995	0.108151	-0.0292374	-0.0839608
Average dimater of capitula 1-5	0.332767	-0.313278	0.143618	0.0242666	0.179413	0.00795794	-0.108939	0.10871	-0.188602	-0.0126096	-0.00714669	-0.0195057	-0.293949	-0.0233323	-0.0115183	0.768587
Capitulum depth:width ratio	-0.257962	0.110976	-0.130124	0.0862354	-0.639201	0.312781	-0.0628515	-0.0134981	-0.320276	0.274579	0.0945462	-0.0348892	0.274491	0.0277378	0.00272365	0.349256
Average depth of capitula 1-5	0.270677	-0.329725	0.0928707	0.082424	-0.189705	0.244631	-0.198214	0.113796	-0.450154	0.150218	0.0316472	-0.0593985	-0.374508	-0.0444213	0.0717525	-0.526702
Length of leaf 1-5 at maturity	-0.199194	-0.214087	0.39739	-0.276792	-0.12516	-0.0651353	0.417224	-0.012516	0.0160935	0.307175	-0.608301	-0.122648	-0.0451841	-0.0517584	0.0369871	0.00618375
Length of branches 1-5	0.132383	-0.228042	-0.0813903	0.400337	-0.325591	-0.127948	0.556408	0.411289	0.071386	-0.358422	0.0414795	0.150072	0.0481609	0.0331919	0.0320775	-0.0139397
Total nodes	0.294319	0.286738	0.195663	0.0867034	-0.225475	-0.303213	-0.120285	0.082287	0.119885	0.234642	-0.046907	-0.0437362	-0.111851	0.708901	-0.180336	-0.0150059
Stem diameter	0.161904	0.0638284	0.251025	0.506631	0.230259	0.378921	0.357133	-0.39257	0.149316	0.329481	0.195879	-0.0288298	0.0321995	-0.00723571	-0.0247797	-0.00365219
Plant height	0.263342	-0.113539	0.218842	-0.0650935	-0.431649	0.100046	-0.195734	-0.558874	0.246345	-0.442313	-0.16502	0.172279	0.0226937	-0.0674453	0.0113955	0.0147307
Total branches	-0.151892	0.144013	0.516037	0.148871	-0.0376117	0.251056	-0.357442	0.511938	0.372814	0.00391244	0.00216067	0.130953	0.0242038	-0.199697	0.129529	0.00647183
Highest branching node	0.216765	0.0220627	-0.498483	0.368309	-0.0482771	-0.0381138	-0.228157	0.0415241	0.280997	0.249411	-0.530479	-0.136956	-0.0269953	-0.261549	-0.00959056	0.0163408
Lowest branching node	0.27478	0.238925	0.203925	-0.0148277	-0.184454	-0.567728	0.0447847	-0.059702	-0.120187	0.23817	0.263147	0.000631815	0.0765733	-0.543098	0.149833	-0.00356989
Summary
Eigenvalues	2.223	1.8607	1.25502	1.15675	1.01954	0.87417	0.8579	0.75853	0.6741	0.64437	0.52938	0.42264	0.31456	0.30363	0.19294	0.09719
Adjusted eigenvalues	4.55359	3.15688	1.33206	1.14903	0.900439	0.671012	0.685555	0.567473	0.487402	0.488412	0.392822	0.331526	0.29178	0.326916	0.317977	0.347127
Proportion of variance	0.309	0.2164	0.09844	0.08363	0.06497	0.04776	0.046	0.03596	0.0284	0.02595	0.01752	0.01116	0.00618	0.00576	0.00233	0.00059
Cumulative proprotion of variance	0.309	0.5253	0.62379	0.70742	0.77238	0.82014	0.8661	0.90211	0.9305	0.95646	0.97397	0.98514	0.99132	0.99708	0.99941	1
Note: Adjusted eigenvalues >1 were retained for analysis
