# Supplementary material for: Genetic Analysis of Domestication Parallels in Annual and Perennial Sunflowers (Helianthus spp.): Routes to Crop Development
Source: Front Plant Sci. 2020 Jun 12;11:834. doi: 10.3389/fpls.2020.00834 (PMC7304338; doi:10.3389/fpls.2020.00834)
Supplement: Supplementary file 5 [file Table_2.xlsx]

## Sheet: Table S1
Table S2: Descriptive statistics of the Maximilian sunflower genetic map
LG	SNPs	Length (cM)	SNPs/cM
1	205	165.857	1.236
2	208	130.228	1.5972
3a	106	119.749	0.885185
3b	120	169.66	0.707297
4	238	150.131	1.58528
5a	119	131.164	0.907261
5b	226	139.772	1.61692
6	98	189.863	0.516162
7	115	172.019	0.668531
8	272	157.321	1.72895
9	298	130.841	2.27757
10	358	137.271	2.60798
11	256	160.73	1.59273
12	213	176.043	1.20993
13a	55	147.642	0.372523
13b	200	127.036	1.57436
14	235	142.916	1.64432
15	227	168.424	1.34779
16	251	134.999	1.85927
17a	300	148.068	2.0261
17b	42	159.561	0.263222
Total	4142	3159.3	1.31105
