# Supplementary material for: Genetic Analysis of Domestication Parallels in Annual and Perennial Sunflowers (Helianthus spp.): Routes to Crop Development
Source: Front Plant Sci. 2020 Jun 12;11:834. doi: 10.3389/fpls.2020.00834 (PMC7304338; doi:10.3389/fpls.2020.00834)
Supplement: Supplementary file 6 [file Table_3.xlsx]

## Sheet: Table S2
Table S3: Annotations from the HA412.v.1.1.bronze.20142015 reference genome of cultivated sunflower for Maximilian sunflower SNPs underlying significant genome-wide QTL
QTL	Associated SNP*	SNP context sequence	H. annuus LG	Annotation with 100kb	Start position	End position	Strand	Description
ultra1	Ha17_38911771	ATGATTTCAAACTCTATCTGTTACATGTTAATAATGTTAACTAGGAATGAGAAACATGATTCGACTTGTGTGAGTAGCCGATACATATGTTAATGGTTAT[T/C]ACGTGATATGCATGATACGTGTTGTACACTGACCCTGTGATGAATGCAAACTGTGTAATATATGTGACTTGGTTAATTATGAGGCTGATCTTGACTGGTA	Ha17	gene	38761802	38772276	+	_Length=10475;_Product=AutoIPR: IPR000642:Peptidase M41%3B IPR003593:AAA+ ATPase domain%3B IPR027417:P-loop containing nucleoside triphosphate hydrolase%3B;ID=gene:Ha17.1106;Name=Ha17.1106;_Locus_tag=Ha412v1r1_17g011060
ultra1	Ha17_38911771	ATGATTTCAAACTCTATCTGTTACATGTTAATAATGTTAACTAGGAATGAGAAACATGATTCGACTTGTGTGAGTAGCCGATACATATGTTAATGGTTAT[T/C]ACGTGATATGCATGATACGTGTTGTACACTGACCCTGTGATGAATGCAAACTGTGTAATATATGTGACTTGGTTAATTATGAGGCTGATCTTGACTGGTA	Ha17	gene	38092430	38093497	-	_Length=1068;_Product=AutoIPR: IPR000571:Zinc finger%2C CCCH-type%3B;ID=gene:Ha17.1058;Name=Ha17.1058;_Locus_tag=Ha412v1r1_17g010580
ultra1	Ha17_38911771	ATGATTTCAAACTCTATCTGTTACATGTTAATAATGTTAACTAGGAATGAGAAACATGATTCGACTTGTGTGAGTAGCCGATACATATGTTAATGGTTAT[T/C]ACGTGATATGCATGATACGTGTTGTACACTGACCCTGTGATGAATGCAAACTGTGTAATATATGTGACTTGGTTAATTATGAGGCTGATCTTGACTGGTA	Ha17	gene	39587337	39588455	-	_Length=1119;_Product=AutoIPR: IPR004182:GRAM domain%3B;ID=gene:Ha17.1138;Name=Ha17.1138;_Locus_tag=Ha412v1r1_17g011380
ultra1	Ha17_38911771	ATGATTTCAAACTCTATCTGTTACATGTTAATAATGTTAACTAGGAATGAGAAACATGATTCGACTTGTGTGAGTAGCCGATACATATGTTAATGGTTAT[T/C]ACGTGATATGCATGATACGTGTTGTACACTGACCCTGTGATGAATGCAAACTGTGTAATATATGTGACTTGGTTAATTATGAGGCTGATCTTGACTGGTA	Ha17	gene	38267809	38267943	+	_Length=135;_Product=AutoIPR: IPR000685:Ribulose bisphosphate carboxylase%2C large subunit%2C C-terminal%3B;ID=gene:Ha17.1069;Name=Ha17.1069;_Locus_tag=Ha412v1r1_17g010690
ultra1	Ha17_38911771	ATGATTTCAAACTCTATCTGTTACATGTTAATAATGTTAACTAGGAATGAGAAACATGATTCGACTTGTGTGAGTAGCCGATACATATGTTAATGGTTAT[T/C]ACGTGATATGCATGATACGTGTTGTACACTGACCCTGTGATGAATGCAAACTGTGTAATATATGTGACTTGGTTAATTATGAGGCTGATCTTGACTGGTA	Ha17	gene	38277024	38278686	-	_Length=1663;_Product=AutoIPR: IPR004263:Exostosin-like%3B;ID=gene:Ha17.1070;Name=Ha17.1070;_Locus_tag=Ha412v1r1_17g010700
ultra1	Ha17_38911771	ATGATTTCAAACTCTATCTGTTACATGTTAATAATGTTAACTAGGAATGAGAAACATGATTCGACTTGTGTGAGTAGCCGATACATATGTTAATGGTTAT[T/C]ACGTGATATGCATGATACGTGTTGTACACTGACCCTGTGATGAATGCAAACTGTGTAATATATGTGACTTGGTTAATTATGAGGCTGATCTTGACTGGTA	Ha17	gene	39088197	39090264	+	_Length=2068;_Product=AutoIPR: IPR001128:Cytochrome P450%3B;ID=gene:Ha17.1120;Name=Ha17.1120;_Locus_tag=Ha412v1r1_17g011200
ultra1	Ha17_38911771	ATGATTTCAAACTCTATCTGTTACATGTTAATAATGTTAACTAGGAATGAGAAACATGATTCGACTTGTGTGAGTAGCCGATACATATGTTAATGGTTAT[T/C]ACGTGATATGCATGATACGTGTTGTACACTGACCCTGTGATGAATGCAAACTGTGTAATATATGTGACTTGGTTAATTATGAGGCTGATCTTGACTGGTA	Ha17	gene	39119388	39157423	+	_Length=38036;_Product=AutoIPR: IPR001374:Single-stranded nucleic acid binding R3H%3B IPR007502:Helicase-associated domain%3B IPR017575:CRISPR-associated helicase%2C CYANO-type%3B IPR020683:Ankyrin repeat-containing domain%3B IPR027417:P-loop containing nucleoside triphosphate hydrolase%3B;ID=gene:Ha17.1123;Name=Ha17.1123;_Locus_tag=Ha412v1r1_17g011230
ultra1	Ha17_38911771	ATGATTTCAAACTCTATCTGTTACATGTTAATAATGTTAACTAGGAATGAGAAACATGATTCGACTTGTGTGAGTAGCCGATACATATGTTAATGGTTAT[T/C]ACGTGATATGCATGATACGTGTTGTACACTGACCCTGTGATGAATGCAAACTGTGTAATATATGTGACTTGGTTAATTATGAGGCTGATCTTGACTGGTA	Ha17	gene	38221091	38225424	-	_Length=4334;_Product=AutoIPR: IPR008906:HAT dimerisation domain%2C C-terminal%3B IPR012337:Ribonuclease H-like domain%3B ;ID=gene:Ha17.1067;Name=Ha17.1067;_Locus_tag=Ha412v1r1_17g010670
ultra1	Ha17_38911771	ATGATTTCAAACTCTATCTGTTACATGTTAATAATGTTAACTAGGAATGAGAAACATGATTCGACTTGTGTGAGTAGCCGATACATATGTTAATGGTTAT[T/C]ACGTGATATGCATGATACGTGTTGTACACTGACCCTGTGATGAATGCAAACTGTGTAATATATGTGACTTGGTTAATTATGAGGCTGATCTTGACTGGTA	Ha17	gene	38447145	38452391	+	_Length=5247;_Product=AutoIPR: IPR008547:Protein of unknown function DUF829%2C TMEM53%3B;ID=gene:Ha17.1081;Name=Ha17.1081;_Locus_tag=Ha412v1r1_17g010810
ultra1	Ha17_38911771	ATGATTTCAAACTCTATCTGTTACATGTTAATAATGTTAACTAGGAATGAGAAACATGATTCGACTTGTGTGAGTAGCCGATACATATGTTAATGGTTAT[T/C]ACGTGATATGCATGATACGTGTTGTACACTGACCCTGTGATGAATGCAAACTGTGTAATATATGTGACTTGGTTAATTATGAGGCTGATCTTGACTGGTA	Ha17	gene	37955835	37956719	-	_Length=885;_Product=AutoIPR: IPR015943:WD40/YVTN repeat-like-containing domain%3B;ID=gene:Ha17.1050;Name=Ha17.1050;_Locus_tag=Ha412v1r1_17g010500
ultra1	Ha17_38911771	ATGATTTCAAACTCTATCTGTTACATGTTAATAATGTTAACTAGGAATGAGAAACATGATTCGACTTGTGTGAGTAGCCGATACATATGTTAATGGTTAT[T/C]ACGTGATATGCATGATACGTGTTGTACACTGACCCTGTGATGAATGCAAACTGTGTAATATATGTGACTTGGTTAATTATGAGGCTGATCTTGACTGGTA	Ha17	gene	38011048	38012136	+	_Locus_tag=Ha412v1r1_17g010510;Name=Ha17.1051;ID=gene:Ha17.1051;_Length=1089;_Product=AutoIPR: IPR000571:Zinc finger%2C CCCH-type%3B
ultra1	Ha17_38911771	ATGATTTCAAACTCTATCTGTTACATGTTAATAATGTTAACTAGGAATGAGAAACATGATTCGACTTGTGTGAGTAGCCGATACATATGTTAATGGTTAT[T/C]ACGTGATATGCATGATACGTGTTGTACACTGACCCTGTGATGAATGCAAACTGTGTAATATATGTGACTTGGTTAATTATGAGGCTGATCTTGACTGGTA	Ha17	gene	38035811	38039044	-	_Locus_tag=Ha412v1r1_17g010530;Name=Ha17.1053;ID=gene:Ha17.1053;_Length=3234;_Product=AutoIPR: IPR017238:Squamosa promoter-binding protein%3B
ultra1	Ha17_38911771	ATGATTTCAAACTCTATCTGTTACATGTTAATAATGTTAACTAGGAATGAGAAACATGATTCGACTTGTGTGAGTAGCCGATACATATGTTAATGGTTAT[T/C]ACGTGATATGCATGATACGTGTTGTACACTGACCCTGTGATGAATGCAAACTGTGTAATATATGTGACTTGGTTAATTATGAGGCTGATCTTGACTGGTA	Ha17	gene	38214809	38216379	+	_Locus_tag=Ha412v1r1_17g010650;Name=Ha17.1065;ID=gene:Ha17.1065;_Length=1571;_Product=AutoIPR: IPR001128:Cytochrome P450%3B
ultra1	Ha17_38911771	ATGATTTCAAACTCTATCTGTTACATGTTAATAATGTTAACTAGGAATGAGAAACATGATTCGACTTGTGTGAGTAGCCGATACATATGTTAATGGTTAT[T/C]ACGTGATATGCATGATACGTGTTGTACACTGACCCTGTGATGAATGCAAACTGTGTAATATATGTGACTTGGTTAATTATGAGGCTGATCTTGACTGGTA	Ha17	gene	38423407	38428852	+	_Locus_tag=Ha412v1r1_17g010770;Name=Ha17.1077;ID=gene:Ha17.1077;_Product=AutoIPR: IPR001189:Manganese/iron superoxide dismutase%3B;_Length=5446
ultra1	Ha17_38911771	ATGATTTCAAACTCTATCTGTTACATGTTAATAATGTTAACTAGGAATGAGAAACATGATTCGACTTGTGTGAGTAGCCGATACATATGTTAATGGTTAT[T/C]ACGTGATATGCATGATACGTGTTGTACACTGACCCTGTGATGAATGCAAACTGTGTAATATATGTGACTTGGTTAATTATGAGGCTGATCTTGACTGGTA	Ha17	gene	38470481	38472789	+	_Locus_tag=Ha412v1r1_17g010820;Name=Ha17.1082;ID=gene:Ha17.1082;_Product=AutoIPR: IPR018392:Peptidoglycan-binding lysin domain%3B;_Length=2309
ultra1	Ha17_38911771	ATGATTTCAAACTCTATCTGTTACATGTTAATAATGTTAACTAGGAATGAGAAACATGATTCGACTTGTGTGAGTAGCCGATACATATGTTAATGGTTAT[T/C]ACGTGATATGCATGATACGTGTTGTACACTGACCCTGTGATGAATGCAAACTGTGTAATATATGTGACTTGGTTAATTATGAGGCTGATCTTGACTGGTA	Ha17	gene	38490399	38494468	+	_Locus_tag=Ha412v1r1_17g010850;Name=Ha17.1085;ID=gene:Ha17.1085;_Length=4070;_Product=AutoIPR: IPR002347:Glucose/ribitol dehydrogenase%3B IPR020842:Polyketide synthase/Fatty acid synthase%2C KR%3B
ultra1	Ha17_38911771	ATGATTTCAAACTCTATCTGTTACATGTTAATAATGTTAACTAGGAATGAGAAACATGATTCGACTTGTGTGAGTAGCCGATACATATGTTAATGGTTAT[T/C]ACGTGATATGCATGATACGTGTTGTACACTGACCCTGTGATGAATGCAAACTGTGTAATATATGTGACTTGGTTAATTATGAGGCTGATCTTGACTGGTA	Ha17	gene	38496804	38498468	+	_Locus_tag=Ha412v1r1_17g010860;Name=Ha17.1086;ID=gene:Ha17.1086;_Length=1665;_Product=AutoIPR: IPR007321:Transposase (putative)%2C gypsy type%3B
ultra1	Ha17_38911771	ATGATTTCAAACTCTATCTGTTACATGTTAATAATGTTAACTAGGAATGAGAAACATGATTCGACTTGTGTGAGTAGCCGATACATATGTTAATGGTTAT[T/C]ACGTGATATGCATGATACGTGTTGTACACTGACCCTGTGATGAATGCAAACTGTGTAATATATGTGACTTGGTTAATTATGAGGCTGATCTTGACTGGTA	Ha17	gene	38607380	38608164	-	_Locus_tag=Ha412v1r1_17g010940;Name=Ha17.1094;ID=gene:Ha17.1094;_Product=AutoIPR: IPR000484:Photosynthetic reaction centre%2C L/M%3B;_Length=785
ultra1	Ha17_38911771	ATGATTTCAAACTCTATCTGTTACATGTTAATAATGTTAACTAGGAATGAGAAACATGATTCGACTTGTGTGAGTAGCCGATACATATGTTAATGGTTAT[T/C]ACGTGATATGCATGATACGTGTTGTACACTGACCCTGTGATGAATGCAAACTGTGTAATATATGTGACTTGGTTAATTATGAGGCTGATCTTGACTGGTA	Ha17	gene	38796572	38799204	+	_Locus_tag=Ha412v1r1_17g011100;Name=Ha17.1110;ID=gene:Ha17.1110;_Length=2633;_Product=AutoIPR: IPR012677:Nucleotide-binding%2C alpha-beta plait%3B
ultra1	Ha17_38911771	ATGATTTCAAACTCTATCTGTTACATGTTAATAATGTTAACTAGGAATGAGAAACATGATTCGACTTGTGTGAGTAGCCGATACATATGTTAATGGTTAT[T/C]ACGTGATATGCATGATACGTGTTGTACACTGACCCTGTGATGAATGCAAACTGTGTAATATATGTGACTTGGTTAATTATGAGGCTGATCTTGACTGGTA	Ha17	gene	38829264	38831120	+	_Locus_tag=Ha412v1r1_17g011140;Name=Ha17.1114;ID=gene:Ha17.1114;_Product=AutoIPR: IPR014020:Tensin phosphatase%2C C2 domain%3B IPR027643:Formin-like family%2C viridiplantae%3B;_Length=1857
ultra1	Ha17_38911771	ATGATTTCAAACTCTATCTGTTACATGTTAATAATGTTAACTAGGAATGAGAAACATGATTCGACTTGTGTGAGTAGCCGATACATATGTTAATGGTTAT[T/C]ACGTGATATGCATGATACGTGTTGTACACTGACCCTGTGATGAATGCAAACTGTGTAATATATGTGACTTGGTTAATTATGAGGCTGATCTTGACTGGTA	Ha17	gene	38812140	38816210	-	_Product=AutoIPR: IPR000111:Glycoside hydrolase%2C clan GH-D%3B IPR013780:Glycosyl hydrolase%2C family 13%2C all-beta%3B;_Length=4071;ID=gene:Ha17.1113;Name=Ha17.1113;_Locus_tag=Ha412v1r1_17g011130
ultra1	Ha17_38911771	ATGATTTCAAACTCTATCTGTTACATGTTAATAATGTTAACTAGGAATGAGAAACATGATTCGACTTGTGTGAGTAGCCGATACATATGTTAATGGTTAT[T/C]ACGTGATATGCATGATACGTGTTGTACACTGACCCTGTGATGAATGCAAACTGTGTAATATATGTGACTTGGTTAATTATGAGGCTGATCTTGACTGGTA	Ha17	gene	38218101	38219598	+	_Product=AutoIPR: IPR001128:Cytochrome P450%3B;_Length=1498;ID=gene:Ha17.1066;Name=Ha17.1066;_Locus_tag=Ha412v1r1_17g010660
ultra1	Ha17_38911771	ATGATTTCAAACTCTATCTGTTACATGTTAATAATGTTAACTAGGAATGAGAAACATGATTCGACTTGTGTGAGTAGCCGATACATATGTTAATGGTTAT[T/C]ACGTGATATGCATGATACGTGTTGTACACTGACCCTGTGATGAATGCAAACTGTGTAATATATGTGACTTGGTTAATTATGAGGCTGATCTTGACTGGTA	Ha17	gene	39113742	39117380	+	_Product=AutoIPR: IPR001128:Cytochrome P450%3B;_Length=3639;ID=gene:Ha17.1122;Name=Ha17.1122;_Locus_tag=Ha412v1r1_17g011220
ultra1	Ha17_38911771	ATGATTTCAAACTCTATCTGTTACATGTTAATAATGTTAACTAGGAATGAGAAACATGATTCGACTTGTGTGAGTAGCCGATACATATGTTAATGGTTAT[T/C]ACGTGATATGCATGATACGTGTTGTACACTGACCCTGTGATGAATGCAAACTGTGTAATATATGTGACTTGGTTAATTATGAGGCTGATCTTGACTGGTA	Ha17	gene	38147381	38149271	+	_Product=AutoIPR: IPR003388:Reticulon%3B;_Length=1891;ID=gene:Ha17.1062;Name=Ha17.1062;_Locus_tag=Ha412v1r1_17g010620
ultra1	Ha17_38911771	ATGATTTCAAACTCTATCTGTTACATGTTAATAATGTTAACTAGGAATGAGAAACATGATTCGACTTGTGTGAGTAGCCGATACATATGTTAATGGTTAT[T/C]ACGTGATATGCATGATACGTGTTGTACACTGACCCTGTGATGAATGCAAACTGTGTAATATATGTGACTTGGTTAATTATGAGGCTGATCTTGACTGGTA	Ha17	gene	38538749	38539718	-	_Product=AutoIPR: IPR004182:GRAM domain%3B;_Length=970;ID=gene:Ha17.1088;Name=Ha17.1088;_Locus_tag=Ha412v1r1_17g010880
ultra1	Ha17_38911771	ATGATTTCAAACTCTATCTGTTACATGTTAATAATGTTAACTAGGAATGAGAAACATGATTCGACTTGTGTGAGTAGCCGATACATATGTTAATGGTTAT[T/C]ACGTGATATGCATGATACGTGTTGTACACTGACCCTGTGATGAATGCAAACTGTGTAATATATGTGACTTGGTTAATTATGAGGCTGATCTTGACTGGTA	Ha17	gene	38756817	38758987	-	_Product=AutoIPR: IPR004932:Retrieval of early ER protein Rer1%3B;_Length=2171;ID=gene:Ha17.1105;Name=Ha17.1105;_Locus_tag=Ha412v1r1_17g011050
ultra1	Ha17_38911771	ATGATTTCAAACTCTATCTGTTACATGTTAATAATGTTAACTAGGAATGAGAAACATGATTCGACTTGTGTGAGTAGCCGATACATATGTTAATGGTTAT[T/C]ACGTGATATGCATGATACGTGTTGTACACTGACCCTGTGATGAATGCAAACTGTGTAATATATGTGACTTGGTTAATTATGAGGCTGATCTTGACTGGTA	Ha17	gene	39463288	39465882	-	_Product=AutoIPR: IPR006594:LisH dimerisation motif%3B IPR006595:CTLH%2C C-terminal LisH motif%3B;_Length=2595;ID=gene:Ha17.1137;Name=Ha17.1137;_Locus_tag=Ha412v1r1_17g011370
ultra1	Ha17_38911771	ATGATTTCAAACTCTATCTGTTACATGTTAATAATGTTAACTAGGAATGAGAAACATGATTCGACTTGTGTGAGTAGCCGATACATATGTTAATGGTTAT[T/C]ACGTGATATGCATGATACGTGTTGTACACTGACCCTGTGATGAATGCAAACTGTGTAATATATGTGACTTGGTTAATTATGAGGCTGATCTTGACTGGTA	Ha17	gene	38260020	38263082	+	_Product=AutoIPR: IPR008985:Concanavalin A-like lectin/glucanases superfamily%3B IPR016455:Xyloglucan endotransglucosylase/hydrolase%3B;_Length=3063;ID=gene:Ha17.1068;Name=Ha17.1068;_Locus_tag=Ha412v1r1_17g010680
ultra1	Ha17_38911771	ATGATTTCAAACTCTATCTGTTACATGTTAATAATGTTAACTAGGAATGAGAAACATGATTCGACTTGTGTGAGTAGCCGATACATATGTTAATGGTTAT[T/C]ACGTGATATGCATGATACGTGTTGTACACTGACCCTGTGATGAATGCAAACTGTGTAATATATGTGACTTGGTTAATTATGAGGCTGATCTTGACTGGTA	Ha17	gene	38613407	38613835	-	_Product=AutoIPR: IPR009057:Homeodomain-like%3B;_Length=429;ID=gene:Ha17.1095;Name=Ha17.1095;_Locus_tag=Ha412v1r1_17g010950
ultra1	Ha17_38911771	ATGATTTCAAACTCTATCTGTTACATGTTAATAATGTTAACTAGGAATGAGAAACATGATTCGACTTGTGTGAGTAGCCGATACATATGTTAATGGTTAT[T/C]ACGTGATATGCATGATACGTGTTGTACACTGACCCTGTGATGAATGCAAACTGTGTAATATATGTGACTTGGTTAATTATGAGGCTGATCTTGACTGGTA	Ha17	gene	38185975	38192042	+	_Product=AutoIPR: IPR013023:Acetohydroxy acid isomeroreductase%3B IPR022694:3-hydroxyacyl-CoA dehydrogenase%3B;_Length=6068;ID=gene:Ha17.1064;Name=Ha17.1064;_Locus_tag=Ha412v1r1_17g010640
ultra1	Ha17_38911771	ATGATTTCAAACTCTATCTGTTACATGTTAATAATGTTAACTAGGAATGAGAAACATGATTCGACTTGTGTGAGTAGCCGATACATATGTTAATGGTTAT[T/C]ACGTGATATGCATGATACGTGTTGTACACTGACCCTGTGATGAATGCAAACTGTGTAATATATGTGACTTGGTTAATTATGAGGCTGATCTTGACTGGTA	Ha17	gene	38042473	38045729	-	_Product=AutoIPR: IPR015267:Protein phosphatase 4 core regulatory subunit R2%3B;_Length=3257;ID=gene:Ha17.1054;Name=Ha17.1054;_Locus_tag=Ha412v1r1_17g010540
ultra1	Ha17_38911771	ATGATTTCAAACTCTATCTGTTACATGTTAATAATGTTAACTAGGAATGAGAAACATGATTCGACTTGTGTGAGTAGCCGATACATATGTTAATGGTTAT[T/C]ACGTGATATGCATGATACGTGTTGTACACTGACCCTGTGATGAATGCAAACTGTGTAATATATGTGACTTGGTTAATTATGAGGCTGATCTTGACTGGTA	Ha17	gene	38289541	38294424	+	ID=gene:Ha17.1071;_Length=4884;_Product=AutoIPR: IPR013023:Acetohydroxy acid isomeroreductase%3B IPR016040:NAD(P)-binding domain%3B;_Locus_tag=Ha412v1r1_17g010710;Name=Ha17.1071
ultra1	Ha17_38911771	ATGATTTCAAACTCTATCTGTTACATGTTAATAATGTTAACTAGGAATGAGAAACATGATTCGACTTGTGTGAGTAGCCGATACATATGTTAATGGTTAT[T/C]ACGTGATATGCATGATACGTGTTGTACACTGACCCTGTGATGAATGCAAACTGTGTAATATATGTGACTTGGTTAATTATGAGGCTGATCTTGACTGGTA	Ha17	gene	38363069	38364985	-	ID=gene:Ha17.1073;_Length=1917;_Product=AutoIPR: IPR001128:Cytochrome P450%3B;_Locus_tag=Ha412v1r1_17g010730;Name=Ha17.1073
ultra1	Ha17_38911771	ATGATTTCAAACTCTATCTGTTACATGTTAATAATGTTAACTAGGAATGAGAAACATGATTCGACTTGTGTGAGTAGCCGATACATATGTTAATGGTTAT[T/C]ACGTGATATGCATGATACGTGTTGTACACTGACCCTGTGATGAATGCAAACTGTGTAATATATGTGACTTGGTTAATTATGAGGCTGATCTTGACTGGTA	Ha17	gene	38440501	38442475	+	ID=gene:Ha17.1080;_Product=AutoIPR: IPR001005:SANT/Myb domain%3B IPR006447:Myb domain%2C plants%3B IPR009057:Homeodomain-like%3B;_Length=1975;_Locus_tag=Ha412v1r1_17g010800;Name=Ha17.1080
ultra1	Ha17_38911771	ATGATTTCAAACTCTATCTGTTACATGTTAATAATGTTAACTAGGAATGAGAAACATGATTCGACTTGTGTGAGTAGCCGATACATATGTTAATGGTTAT[T/C]ACGTGATATGCATGATACGTGTTGTACACTGACCCTGTGATGAATGCAAACTGTGTAATATATGTGACTTGGTTAATTATGAGGCTGATCTTGACTGGTA	Ha17	gene	38475096	38479920	+	ID=gene:Ha17.1083;_Product=AutoIPR: IPR006311:Twin-arginine translocation pathway%2C signal sequence%3B IPR019546:Twin-arginine translocation pathway%2C signal sequence%2C bacterial/archaeal%3B IPR028203:Photosynthesis system II assembly factor Ycf48/Hcf136-like domain%3B;_Length=4825;_Locus_tag=Ha412v1r1_17g010830;Name=Ha17.1083
ultra1	Ha17_38911771	ATGATTTCAAACTCTATCTGTTACATGTTAATAATGTTAACTAGGAATGAGAAACATGATTCGACTTGTGTGAGTAGCCGATACATATGTTAATGGTTAT[T/C]ACGTGATATGCATGATACGTGTTGTACACTGACCCTGTGATGAATGCAAACTGTGTAATATATGTGACTTGGTTAATTATGAGGCTGATCTTGACTGGTA	Ha17	gene	38540990	38544595	-	ID=gene:Ha17.1089;_Length=3606;_Product=AutoIPR: IPR006553:Leucine-rich repeat%2C cysteine-containing subtype%3B ;_Locus_tag=Ha412v1r1_17g010890;Name=Ha17.1089
ultra1	Ha17_38911771	ATGATTTCAAACTCTATCTGTTACATGTTAATAATGTTAACTAGGAATGAGAAACATGATTCGACTTGTGTGAGTAGCCGATACATATGTTAATGGTTAT[T/C]ACGTGATATGCATGATACGTGTTGTACACTGACCCTGTGATGAATGCAAACTGTGTAATATATGTGACTTGGTTAATTATGAGGCTGATCTTGACTGGTA	Ha17	gene	38547558	38547975	-	ID=gene:Ha17.1090;_Product=AutoIPR: IPR008116:Sequence-specific single-strand DNA-binding protein%3B;_Length=418;_Locus_tag=Ha412v1r1_17g010900;Name=Ha17.1090
ultra1	Ha17_38911771	ATGATTTCAAACTCTATCTGTTACATGTTAATAATGTTAACTAGGAATGAGAAACATGATTCGACTTGTGTGAGTAGCCGATACATATGTTAATGGTTAT[T/C]ACGTGATATGCATGATACGTGTTGTACACTGACCCTGTGATGAATGCAAACTGTGTAATATATGTGACTTGGTTAATTATGAGGCTGATCTTGACTGGTA	Ha17	gene	38626020	38629196	-	ID=gene:Ha17.1097;_Length=3177;_Product=AutoIPR: IPR017252:Dynein regulator LIS1%3B IPR026962:Katanin p80 subunit B1%3B;_Locus_tag=Ha412v1r1_17g010970;Name=Ha17.1097
ultra1	Ha17_38911771	ATGATTTCAAACTCTATCTGTTACATGTTAATAATGTTAACTAGGAATGAGAAACATGATTCGACTTGTGTGAGTAGCCGATACATATGTTAATGGTTAT[T/C]ACGTGATATGCATGATACGTGTTGTACACTGACCCTGTGATGAATGCAAACTGTGTAATATATGTGACTTGGTTAATTATGAGGCTGATCTTGACTGGTA	Ha17	gene	38643228	38646735	-	ID=gene:Ha17.1099;_Product=AutoIPR: IPR006553:Leucine-rich repeat%2C cysteine-containing subtype%3B ;_Length=3508;_Locus_tag=Ha412v1r1_17g010990;Name=Ha17.1099
ultra1	Ha17_38911771	ATGATTTCAAACTCTATCTGTTACATGTTAATAATGTTAACTAGGAATGAGAAACATGATTCGACTTGTGTGAGTAGCCGATACATATGTTAATGGTTAT[T/C]ACGTGATATGCATGATACGTGTTGTACACTGACCCTGTGATGAATGCAAACTGTGTAATATATGTGACTTGGTTAATTATGAGGCTGATCTTGACTGGTA	Ha17	gene	38660927	38664772	+	ID=gene:Ha17.1100;_Product=AutoIPR: IPR001199:Cytochrome b5-like heme/steroid binding domain%3B;_Length=3846;_Locus_tag=Ha412v1r1_17g011000;Name=Ha17.1100
ultra1	Ha17_38911771	ATGATTTCAAACTCTATCTGTTACATGTTAATAATGTTAACTAGGAATGAGAAACATGATTCGACTTGTGTGAGTAGCCGATACATATGTTAATGGTTAT[T/C]ACGTGATATGCATGATACGTGTTGTACACTGACCCTGTGATGAATGCAAACTGTGTAATATATGTGACTTGGTTAATTATGAGGCTGATCTTGACTGGTA	Ha17	gene	38711889	38715296	-	ID=gene:Ha17.1103;_Length=3408;_Product=AutoIPR: IPR004373:Peptide chain release factor 1%3B IPR004374:Peptide chain release factor 2%3B IPR014720:Double-stranded RNA-binding domain%3B;_Locus_tag=Ha412v1r1_17g011030;Name=Ha17.1103
ultra1	Ha17_38911771	ATGATTTCAAACTCTATCTGTTACATGTTAATAATGTTAACTAGGAATGAGAAACATGATTCGACTTGTGTGAGTAGCCGATACATATGTTAATGGTTAT[T/C]ACGTGATATGCATGATACGTGTTGTACACTGACCCTGTGATGAATGCAAACTGTGTAATATATGTGACTTGGTTAATTATGAGGCTGATCTTGACTGGTA	Ha17	gene	38740499	38741237	-	ID=gene:Ha17.1104;_Product=AutoIPR: IPR004182:GRAM domain%3B;_Length=739;_Locus_tag=Ha412v1r1_17g011040;Name=Ha17.1104
ultra1	Ha17_38911771	ATGATTTCAAACTCTATCTGTTACATGTTAATAATGTTAACTAGGAATGAGAAACATGATTCGACTTGTGTGAGTAGCCGATACATATGTTAATGGTTAT[T/C]ACGTGATATGCATGATACGTGTTGTACACTGACCCTGTGATGAATGCAAACTGTGTAATATATGTGACTTGGTTAATTATGAGGCTGATCTTGACTGGTA	Ha17	gene	38775376	38777663	+	ID=gene:Ha17.1107;_Length=2288;_Product=AutoIPR: IPR011990:Tetratricopeptide-like helical%3B;_Locus_tag=Ha412v1r1_17g011070;Name=Ha17.1107
ultra1	Ha17_38911771	ATGATTTCAAACTCTATCTGTTACATGTTAATAATGTTAACTAGGAATGAGAAACATGATTCGACTTGTGTGAGTAGCCGATACATATGTTAATGGTTAT[T/C]ACGTGATATGCATGATACGTGTTGTACACTGACCCTGTGATGAATGCAAACTGTGTAATATATGTGACTTGGTTAATTATGAGGCTGATCTTGACTGGTA	Ha17	gene	38795223	38795487	+	ID=gene:Ha17.1109;_Product=AutoIPR: IPR001280:Photosystem I PsaA/PsaB%3B;_Length=265;_Locus_tag=Ha412v1r1_17g011090;Name=Ha17.1109
ultra1	Ha17_38911771	ATGATTTCAAACTCTATCTGTTACATGTTAATAATGTTAACTAGGAATGAGAAACATGATTCGACTTGTGTGAGTAGCCGATACATATGTTAATGGTTAT[T/C]ACGTGATATGCATGATACGTGTTGTACACTGACCCTGTGATGAATGCAAACTGTGTAATATATGTGACTTGGTTAATTATGAGGCTGATCTTGACTGGTA	Ha17	gene	38803237	38806984	+	ID=gene:Ha17.1111;_Product=AutoIPR: IPR003388:Reticulon%3B;_Length=3748;_Locus_tag=Ha412v1r1_17g011110;Name=Ha17.1111
ultra1	Ha17_38911771	ATGATTTCAAACTCTATCTGTTACATGTTAATAATGTTAACTAGGAATGAGAAACATGATTCGACTTGTGTGAGTAGCCGATACATATGTTAATGGTTAT[T/C]ACGTGATATGCATGATACGTGTTGTACACTGACCCTGTGATGAATGCAAACTGTGTAATATATGTGACTTGGTTAATTATGAGGCTGATCTTGACTGGTA	Ha17	gene	39010610	39014489	+	ID=gene:Ha17.1116;_Length=3880;_Product=AutoIPR: IPR005810:Succinyl-CoA ligase%2C alpha subunit%3B IPR016040:NAD(P)-binding domain%3B IPR016102:Succinyl-CoA synthetase-like%3B;_Locus_tag=Ha412v1r1_17g011160;Name=Ha17.1116
ultra1	Ha17_38911771	ATGATTTCAAACTCTATCTGTTACATGTTAATAATGTTAACTAGGAATGAGAAACATGATTCGACTTGTGTGAGTAGCCGATACATATGTTAATGGTTAT[T/C]ACGTGATATGCATGATACGTGTTGTACACTGACCCTGTGATGAATGCAAACTGTGTAATATATGTGACTTGGTTAATTATGAGGCTGATCTTGACTGGTA	Ha17	gene	39037617	39038312	-	ID=gene:Ha17.1118;_Product=AutoIPR: IPR002885:Pentatricopeptide repeat%3B ;_Length=696;_Locus_tag=Ha412v1r1_17g011180;Name=Ha17.1118
ultra1	Ha17_38911771	ATGATTTCAAACTCTATCTGTTACATGTTAATAATGTTAACTAGGAATGAGAAACATGATTCGACTTGTGTGAGTAGCCGATACATATGTTAATGGTTAT[T/C]ACGTGATATGCATGATACGTGTTGTACACTGACCCTGTGATGAATGCAAACTGTGTAATATATGTGACTTGGTTAATTATGAGGCTGATCTTGACTGGTA	Ha17	gene	39205154	39206766	-	ID=gene:Ha17.1125;_Length=1613;_Product=AutoIPR: IPR001128:Cytochrome P450%3B;_Locus_tag=Ha412v1r1_17g011250;Name=Ha17.1125
ultra1	Ha17_38911771	ATGATTTCAAACTCTATCTGTTACATGTTAATAATGTTAACTAGGAATGAGAAACATGATTCGACTTGTGTGAGTAGCCGATACATATGTTAATGGTTAT[T/C]ACGTGATATGCATGATACGTGTTGTACACTGACCCTGTGATGAATGCAAACTGTGTAATATATGTGACTTGGTTAATTATGAGGCTGATCTTGACTGGTA	Ha17	gene	39212416	39245202	-	ID=gene:Ha17.1126;_Length=32787;_Product=AutoIPR: IPR013126:Heat shock protein 70 family%3B;_Locus_tag=Ha412v1r1_17g011260;Name=Ha17.1126
ultra1	Ha17_38911771	ATGATTTCAAACTCTATCTGTTACATGTTAATAATGTTAACTAGGAATGAGAAACATGATTCGACTTGTGTGAGTAGCCGATACATATGTTAATGGTTAT[T/C]ACGTGATATGCATGATACGTGTTGTACACTGACCCTGTGATGAATGCAAACTGTGTAATATATGTGACTTGGTTAATTATGAGGCTGATCTTGACTGGTA	Ha17	gene	39308588	39309208	-	ID=gene:Ha17.1128;_Length=621;_Product=AutoIPR: IPR005333:Transcription factor%2C TCP%3B;_Locus_tag=Ha412v1r1_17g011280;Name=Ha17.1128
ultra1	Ha17_38911771	ATGATTTCAAACTCTATCTGTTACATGTTAATAATGTTAACTAGGAATGAGAAACATGATTCGACTTGTGTGAGTAGCCGATACATATGTTAATGGTTAT[T/C]ACGTGATATGCATGATACGTGTTGTACACTGACCCTGTGATGAATGCAAACTGTGTAATATATGTGACTTGGTTAATTATGAGGCTGATCTTGACTGGTA	Ha17	gene	39404096	39404750	-	ID=gene:Ha17.1131;_Length=655;_Product=AutoIPR: IPR004182:GRAM domain%3B;_Locus_tag=Ha412v1r1_17g011310;Name=Ha17.1131
ultra1	Ha17_38911771	ATGATTTCAAACTCTATCTGTTACATGTTAATAATGTTAACTAGGAATGAGAAACATGATTCGACTTGTGTGAGTAGCCGATACATATGTTAATGGTTAT[T/C]ACGTGATATGCATGATACGTGTTGTACACTGACCCTGTGATGAATGCAAACTGTGTAATATATGTGACTTGGTTAATTATGAGGCTGATCTTGACTGGTA	Ha17	gene	39457370	39458416	+	ID=gene:Ha17.1135;_Product=AutoIPR: IPR002885:Pentatricopeptide repeat%3B ;_Length=1047;_Locus_tag=Ha412v1r1_17g011350;Name=Ha17.1135
ultra1	Ha17_38911771	ATGATTTCAAACTCTATCTGTTACATGTTAATAATGTTAACTAGGAATGAGAAACATGATTCGACTTGTGTGAGTAGCCGATACATATGTTAATGGTTAT[T/C]ACGTGATATGCATGATACGTGTTGTACACTGACCCTGTGATGAATGCAAACTGTGTAATATATGTGACTTGGTTAATTATGAGGCTGATCTTGACTGGTA	Ha17	gene	38064450	38064857	+	Name=Ha17.1057;_Locus_tag=Ha412v1r1_17g010570;_Length=408;_Product=AutoIPR: IPR001810:F-box domain%3B;ID=gene:Ha17.1057
ultra1	Ha17_38911771	ATGATTTCAAACTCTATCTGTTACATGTTAATAATGTTAACTAGGAATGAGAAACATGATTCGACTTGTGTGAGTAGCCGATACATATGTTAATGGTTAT[T/C]ACGTGATATGCATGATACGTGTTGTACACTGACCCTGTGATGAATGCAAACTGTGTAATATATGTGACTTGGTTAATTATGAGGCTGATCTTGACTGGTA	Ha17	gene	38123125	38129677	-	Name=Ha17.1060;_Locus_tag=Ha412v1r1_17g010600;_Product=AutoIPR: IPR015424:Pyridoxal phosphate-dependent transferase%3B;_Length=6553;ID=gene:Ha17.1060
ultra1	Ha17_38911771	ATGATTTCAAACTCTATCTGTTACATGTTAATAATGTTAACTAGGAATGAGAAACATGATTCGACTTGTGTGAGTAGCCGATACATATGTTAATGGTTAT[T/C]ACGTGATATGCATGATACGTGTTGTACACTGACCCTGTGATGAATGCAAACTGTGTAATATATGTGACTTGGTTAATTATGAGGCTGATCTTGACTGGTA	Ha17	gene	38133559	38145942	-	Name=Ha17.1061;_Locus_tag=Ha412v1r1_17g010610;_Product=AutoIPR: IPR015424:Pyridoxal phosphate-dependent transferase%3B;_Length=12384;ID=gene:Ha17.1061
ultra1	Ha17_38911771	ATGATTTCAAACTCTATCTGTTACATGTTAATAATGTTAACTAGGAATGAGAAACATGATTCGACTTGTGTGAGTAGCCGATACATATGTTAATGGTTAT[T/C]ACGTGATATGCATGATACGTGTTGTACACTGACCCTGTGATGAATGCAAACTGTGTAATATATGTGACTTGGTTAATTATGAGGCTGATCTTGACTGGTA	Ha17	gene	38368887	38374892	+	Name=Ha17.1074;_Locus_tag=Ha412v1r1_17g010740;_Length=6006;_Product=AutoIPR: IPR004843:Phosphoesterase domain%3B IPR011236:Serine/threonine protein phosphatase 5%3B;ID=gene:Ha17.1074
ultra1	Ha17_38911771	ATGATTTCAAACTCTATCTGTTACATGTTAATAATGTTAACTAGGAATGAGAAACATGATTCGACTTGTGTGAGTAGCCGATACATATGTTAATGGTTAT[T/C]ACGTGATATGCATGATACGTGTTGTACACTGACCCTGTGATGAATGCAAACTGTGTAATATATGTGACTTGGTTAATTATGAGGCTGATCTTGACTGGTA	Ha17	gene	38400604	38401683	+	Name=Ha17.1075;_Locus_tag=Ha412v1r1_17g010750;_Product=AutoIPR: IPR001611:Leucine-rich repeat%3B IPR003591:Leucine-rich repeat%2C typical subtype%3B ;_Length=1080;ID=gene:Ha17.1075
ultra1	Ha17_38911771	ATGATTTCAAACTCTATCTGTTACATGTTAATAATGTTAACTAGGAATGAGAAACATGATTCGACTTGTGTGAGTAGCCGATACATATGTTAATGGTTAT[T/C]ACGTGATATGCATGATACGTGTTGTACACTGACCCTGTGATGAATGCAAACTGTGTAATATATGTGACTTGGTTAATTATGAGGCTGATCTTGACTGGTA	Ha17	gene	38430020	38434440	+	Name=Ha17.1078;_Locus_tag=Ha412v1r1_17g010780;_Length=4421;_Product=AutoIPR: IPR012178:DNA replication factor C%2C large subunit%3B IPR027417:P-loop containing nucleoside triphosphate hydrolase%3B;ID=gene:Ha17.1078
ultra1	Ha17_38911771	ATGATTTCAAACTCTATCTGTTACATGTTAATAATGTTAACTAGGAATGAGAAACATGATTCGACTTGTGTGAGTAGCCGATACATATGTTAATGGTTAT[T/C]ACGTGATATGCATGATACGTGTTGTACACTGACCCTGTGATGAATGCAAACTGTGTAATATATGTGACTTGGTTAATTATGAGGCTGATCTTGACTGGTA	Ha17	gene	38621145	38625489	-	Name=Ha17.1096;_Locus_tag=Ha412v1r1_17g010960;_Length=4345;_Product=AutoIPR: IPR026962:Katanin p80 subunit B1%3B IPR028021:Katanin p80 subunit%2C C-terminal%3B;ID=gene:Ha17.1096
ultra1	Ha17_38911771	ATGATTTCAAACTCTATCTGTTACATGTTAATAATGTTAACTAGGAATGAGAAACATGATTCGACTTGTGTGAGTAGCCGATACATATGTTAATGGTTAT[T/C]ACGTGATATGCATGATACGTGTTGTACACTGACCCTGTGATGAATGCAAACTGTGTAATATATGTGACTTGGTTAATTATGAGGCTGATCTTGACTGGTA	Ha17	gene	38669713	38670212	-	Name=Ha17.1101;_Locus_tag=Ha412v1r1_17g011010;_Product=AutoIPR: IPR002937:Amine oxidase%3B;_Length=500;ID=gene:Ha17.1101
ultra1	Ha17_38911771	ATGATTTCAAACTCTATCTGTTACATGTTAATAATGTTAACTAGGAATGAGAAACATGATTCGACTTGTGTGAGTAGCCGATACATATGTTAATGGTTAT[T/C]ACGTGATATGCATGATACGTGTTGTACACTGACCCTGTGATGAATGCAAACTGTGTAATATATGTGACTTGGTTAATTATGAGGCTGATCTTGACTGGTA	Ha17	gene	38778337	38789054	-	Name=Ha17.1108;_Locus_tag=Ha412v1r1_17g011080;_Length=10718;_Product=AutoIPR: IPR027417:P-loop containing nucleoside triphosphate hydrolase%3B;ID=gene:Ha17.1108
ultra1	Ha17_38911771	ATGATTTCAAACTCTATCTGTTACATGTTAATAATGTTAACTAGGAATGAGAAACATGATTCGACTTGTGTGAGTAGCCGATACATATGTTAATGGTTAT[T/C]ACGTGATATGCATGATACGTGTTGTACACTGACCCTGTGATGAATGCAAACTGTGTAATATATGTGACTTGGTTAATTATGAGGCTGATCTTGACTGGTA	Ha17	gene	38807074	38809876	-	Name=Ha17.1112;_Locus_tag=Ha412v1r1_17g011120;_Product=AutoIPR: IPR001701:Glycoside hydrolase%2C family 9%3B IPR008928:Six-hairpin glycosidase-like%3B IPR019028:Carbohydrate binding domain CBM49%3B;_Length=2803;ID=gene:Ha17.1112
ultra1	Ha17_38911771	ATGATTTCAAACTCTATCTGTTACATGTTAATAATGTTAACTAGGAATGAGAAACATGATTCGACTTGTGTGAGTAGCCGATACATATGTTAATGGTTAT[T/C]ACGTGATATGCATGATACGTGTTGTACACTGACCCTGTGATGAATGCAAACTGTGTAATATATGTGACTTGGTTAATTATGAGGCTGATCTTGACTGGTA	Ha17	gene	39015983	39018783	+	Name=Ha17.1117;_Locus_tag=Ha412v1r1_17g011170;_Product=AutoIPR: IPR001623:DnaJ domain%3B;_Length=2801;ID=gene:Ha17.1117
ultra1	Ha17_38911771	ATGATTTCAAACTCTATCTGTTACATGTTAATAATGTTAACTAGGAATGAGAAACATGATTCGACTTGTGTGAGTAGCCGATACATATGTTAATGGTTAT[T/C]ACGTGATATGCATGATACGTGTTGTACACTGACCCTGTGATGAATGCAAACTGTGTAATATATGTGACTTGGTTAATTATGAGGCTGATCTTGACTGGTA	Ha17	gene	39081211	39087181	+	Name=Ha17.1119;_Locus_tag=Ha412v1r1_17g011190;_Product=AutoIPR: IPR001128:Cytochrome P450%3B;_Length=5971;ID=gene:Ha17.1119
ultra1	Ha17_38911771	ATGATTTCAAACTCTATCTGTTACATGTTAATAATGTTAACTAGGAATGAGAAACATGATTCGACTTGTGTGAGTAGCCGATACATATGTTAATGGTTAT[T/C]ACGTGATATGCATGATACGTGTTGTACACTGACCCTGTGATGAATGCAAACTGTGTAATATATGTGACTTGGTTAATTATGAGGCTGATCTTGACTGGTA	Ha17	gene	39260026	39260412	-	Name=Ha17.1127;_Locus_tag=Ha412v1r1_17g011270;_Length=387;_Product=AutoIPR: IPR005333:Transcription factor%2C TCP%3B;ID=gene:Ha17.1127
ultra1	Ha17_38911771	ATGATTTCAAACTCTATCTGTTACATGTTAATAATGTTAACTAGGAATGAGAAACATGATTCGACTTGTGTGAGTAGCCGATACATATGTTAATGGTTAT[T/C]ACGTGATATGCATGATACGTGTTGTACACTGACCCTGTGATGAATGCAAACTGTGTAATATATGTGACTTGGTTAATTATGAGGCTGATCTTGACTGGTA	Ha17	gene	39400620	39401878	-	Name=Ha17.1129;_Locus_tag=Ha412v1r1_17g011290;_Length=1259;_Product=AutoIPR: IPR004182:GRAM domain%3B;ID=gene:Ha17.1129
ultra1	Ha17_38911771	ATGATTTCAAACTCTATCTGTTACATGTTAATAATGTTAACTAGGAATGAGAAACATGATTCGACTTGTGTGAGTAGCCGATACATATGTTAATGGTTAT[T/C]ACGTGATATGCATGATACGTGTTGTACACTGACCCTGTGATGAATGCAAACTGTGTAATATATGTGACTTGGTTAATTATGAGGCTGATCTTGACTGGTA	Ha17	gene	39460323	39460598	-	Name=Ha17.1136;_Locus_tag=Ha412v1r1_17g011360;_Length=276;_Product=AutoIPR: IPR015943:WD40/YVTN repeat-like-containing domain%3B;ID=gene:Ha17.1136
ultra1	Ha17_38911771	ATGATTTCAAACTCTATCTGTTACATGTTAATAATGTTAACTAGGAATGAGAAACATGATTCGACTTGTGTGAGTAGCCGATACATATGTTAATGGTTAT[T/C]ACGTGATATGCATGATACGTGTTGTACACTGACCCTGTGATGAATGCAAACTGTGTAATATATGTGACTTGGTTAATTATGAGGCTGATCTTGACTGGTA	Ha17	gene	39835357	39835899	-	Name=Ha17.1139;_Locus_tag=Ha412v1r1_17g011390;_Product=AutoIPR: IPR003480:Transferase%3B IPR023213:Chloramphenicol acetyltransferase-like domain%3B;_Length=543;ID=gene:Ha17.1139
ultra1	Ha17_43720799	TGATGAGTGATCTGAGTTTGTAACCTTGATCTGTATGCCCGTTCACAACAGCGACCCAGGCGGCCAACGATACACGGGTTAGAGAAGTCATGATTGTTGC[T/G]ATATGGTGTTTGTTTAAGTTATGATCCGAGATGAGTGAAGGGGATGTTATTAATATATATAGGTGGTTCTTGTGAAGAAGGTGCATGCATCACGTGGGGA	Ha17	gene	43666451	43666702	+	_Length=252;_Product=AutoIPR: IPR022251:Protein of unknown function wound-induced%3B;ID=gene:Ha17.1254;Name=Ha17.1254;_Locus_tag=Ha412v1r1_17g012540
ultra1	Ha17_43720799	TGATGAGTGATCTGAGTTTGTAACCTTGATCTGTATGCCCGTTCACAACAGCGACCCAGGCGGCCAACGATACACGGGTTAGAGAAGTCATGATTGTTGC[T/G]ATATGGTGTTTGTTTAAGTTATGATCCGAGATGAGTGAAGGGGATGTTATTAATATATATAGGTGGTTCTTGTGAAGAAGGTGCATGCATCACGTGGGGA	Ha17	gene	43027508	43029694	+	_Locus_tag=Ha412v1r1_17g012330;Name=Ha17.1233;ID=gene:Ha17.1233;_Product=AutoIPR: IPR020533:Developmental regulator%2C ULTRAPETALA%3B;_Length=2187
ultra1	Ha17_43720799	TGATGAGTGATCTGAGTTTGTAACCTTGATCTGTATGCCCGTTCACAACAGCGACCCAGGCGGCCAACGATACACGGGTTAGAGAAGTCATGATTGTTGC[T/G]ATATGGTGTTTGTTTAAGTTATGATCCGAGATGAGTGAAGGGGATGTTATTAATATATATAGGTGGTTCTTGTGAAGAAGGTGCATGCATCACGTGGGGA	Ha17	gene	43051896	43054297	+	_Locus_tag=Ha412v1r1_17g012350;Name=Ha17.1235;ID=gene:Ha17.1235;_Product=AutoIPR: IPR007573:Protein of unknown function DUF566%3B;_Length=2402
ultra1	Ha17_43720799	TGATGAGTGATCTGAGTTTGTAACCTTGATCTGTATGCCCGTTCACAACAGCGACCCAGGCGGCCAACGATACACGGGTTAGAGAAGTCATGATTGTTGC[T/G]ATATGGTGTTTGTTTAAGTTATGATCCGAGATGAGTGAAGGGGATGTTATTAATATATATAGGTGGTTCTTGTGAAGAAGGTGCATGCATCACGTGGGGA	Ha17	gene	43254480	43258374	+	_Locus_tag=Ha412v1r1_17g012410;Name=Ha17.1241;ID=gene:Ha17.1241;_Product=AutoIPR: IPR004856:Glycosyl transferase%2C ALG6/ALG8%3B;_Length=3895
ultra1	Ha17_43720799	TGATGAGTGATCTGAGTTTGTAACCTTGATCTGTATGCCCGTTCACAACAGCGACCCAGGCGGCCAACGATACACGGGTTAGAGAAGTCATGATTGTTGC[T/G]ATATGGTGTTTGTTTAAGTTATGATCCGAGATGAGTGAAGGGGATGTTATTAATATATATAGGTGGTTCTTGTGAAGAAGGTGCATGCATCACGTGGGGA	Ha17	gene	43353162	43356376	+	_Locus_tag=Ha412v1r1_17g012440;Name=Ha17.1244;ID=gene:Ha17.1244;_Product=AutoIPR: IPR011992:EF-hand domain pair%3B IPR013027:FAD-dependent pyridine nucleotide-disulphide oxidoreductase%3B IPR023753:Pyridine nucleotide-disulphide oxidoreductase%2C FAD/NAD(P)-binding domain%3B;_Length=3215
ultra1	Ha17_43720799	TGATGAGTGATCTGAGTTTGTAACCTTGATCTGTATGCCCGTTCACAACAGCGACCCAGGCGGCCAACGATACACGGGTTAGAGAAGTCATGATTGTTGC[T/G]ATATGGTGTTTGTTTAAGTTATGATCCGAGATGAGTGAAGGGGATGTTATTAATATATATAGGTGGTTCTTGTGAAGAAGGTGCATGCATCACGTGGGGA	Ha17	gene	43523733	43523972	-	_Locus_tag=Ha412v1r1_17g012500;Name=Ha17.1250;ID=gene:Ha17.1250;_Product=AutoIPR: IPR022251:Protein of unknown function wound-induced%3B;_Length=240
ultra1	Ha17_43720799	TGATGAGTGATCTGAGTTTGTAACCTTGATCTGTATGCCCGTTCACAACAGCGACCCAGGCGGCCAACGATACACGGGTTAGAGAAGTCATGATTGTTGC[T/G]ATATGGTGTTTGTTTAAGTTATGATCCGAGATGAGTGAAGGGGATGTTATTAATATATATAGGTGGTTCTTGTGAAGAAGGTGCATGCATCACGTGGGGA	Ha17	gene	43625773	43626044	-	_Locus_tag=Ha412v1r1_17g012530;Name=Ha17.1253;ID=gene:Ha17.1253;_Product=AutoIPR: IPR022251:Protein of unknown function wound-induced%3B;_Length=272
ultra1	Ha17_43720799	TGATGAGTGATCTGAGTTTGTAACCTTGATCTGTATGCCCGTTCACAACAGCGACCCAGGCGGCCAACGATACACGGGTTAGAGAAGTCATGATTGTTGC[T/G]ATATGGTGTTTGTTTAAGTTATGATCCGAGATGAGTGAAGGGGATGTTATTAATATATATAGGTGGTTCTTGTGAAGAAGGTGCATGCATCACGTGGGGA	Ha17	gene	43826891	43827298	-	_Locus_tag=Ha412v1r1_17g012610;Name=Ha17.1261;ID=gene:Ha17.1261;_Product=AutoIPR: IPR001810:F-box domain%3B;_Length=408
ultra1	Ha17_43720799	TGATGAGTGATCTGAGTTTGTAACCTTGATCTGTATGCCCGTTCACAACAGCGACCCAGGCGGCCAACGATACACGGGTTAGAGAAGTCATGATTGTTGC[T/G]ATATGGTGTTTGTTTAAGTTATGATCCGAGATGAGTGAAGGGGATGTTATTAATATATATAGGTGGTTCTTGTGAAGAAGGTGCATGCATCACGTGGGGA	Ha17	gene	43910349	43910933	+	_Locus_tag=Ha412v1r1_17g012630;Name=Ha17.1263;ID=gene:Ha17.1263;_Length=585;_Product=AutoIPR: IPR006566:FBD domain%3B
ultra1	Ha17_43720799	TGATGAGTGATCTGAGTTTGTAACCTTGATCTGTATGCCCGTTCACAACAGCGACCCAGGCGGCCAACGATACACGGGTTAGAGAAGTCATGATTGTTGC[T/G]ATATGGTGTTTGTTTAAGTTATGATCCGAGATGAGTGAAGGGGATGTTATTAATATATATAGGTGGTTCTTGTGAAGAAGGTGCATGCATCACGTGGGGA	Ha17	gene	43977705	43978996	+	_Locus_tag=Ha412v1r1_17g012660;Name=Ha17.1266;ID=gene:Ha17.1266;_Product=AutoIPR: IPR015424:Pyridoxal phosphate-dependent transferase%3B;_Length=1292
ultra1	Ha17_43720799	TGATGAGTGATCTGAGTTTGTAACCTTGATCTGTATGCCCGTTCACAACAGCGACCCAGGCGGCCAACGATACACGGGTTAGAGAAGTCATGATTGTTGC[T/G]ATATGGTGTTTGTTTAAGTTATGATCCGAGATGAGTGAAGGGGATGTTATTAATATATATAGGTGGTTCTTGTGAAGAAGGTGCATGCATCACGTGGGGA	Ha17	gene	44598328	44602865	+	_Locus_tag=Ha412v1r1_17g012700;Name=Ha17.1270;ID=gene:Ha17.1270;_Product=AutoIPR: IPR001932:Protein phosphatase 2C (PP2C)-like domain%3B IPR015655:Protein phosphatase 2C%3B;_Length=4538
ultra1	Ha17_43720799	TGATGAGTGATCTGAGTTTGTAACCTTGATCTGTATGCCCGTTCACAACAGCGACCCAGGCGGCCAACGATACACGGGTTAGAGAAGTCATGATTGTTGC[T/G]ATATGGTGTTTGTTTAAGTTATGATCCGAGATGAGTGAAGGGGATGTTATTAATATATATAGGTGGTTCTTGTGAAGAAGGTGCATGCATCACGTGGGGA	Ha17	gene	43908144	43908961	+	_Product=AutoIPR: IPR001810:F-box domain%3B;_Length=818;ID=gene:Ha17.1262;Name=Ha17.1262;_Locus_tag=Ha412v1r1_17g012620
ultra1	Ha17_43720799	TGATGAGTGATCTGAGTTTGTAACCTTGATCTGTATGCCCGTTCACAACAGCGACCCAGGCGGCCAACGATACACGGGTTAGAGAAGTCATGATTGTTGC[T/G]ATATGGTGTTTGTTTAAGTTATGATCCGAGATGAGTGAAGGGGATGTTATTAATATATATAGGTGGTTCTTGTGAAGAAGGTGCATGCATCACGTGGGGA	Ha17	gene	43142740	43144740	-	_Product=AutoIPR: IPR004800:Phosphosugar isomerase%2C KdsD/KpsF-type%3B;_Length=2001;ID=gene:Ha17.1239;Name=Ha17.1239;_Locus_tag=Ha412v1r1_17g012390
ultra1	Ha17_43720799	TGATGAGTGATCTGAGTTTGTAACCTTGATCTGTATGCCCGTTCACAACAGCGACCCAGGCGGCCAACGATACACGGGTTAGAGAAGTCATGATTGTTGC[T/G]ATATGGTGTTTGTTTAAGTTATGATCCGAGATGAGTGAAGGGGATGTTATTAATATATATAGGTGGTTCTTGTGAAGAAGGTGCATGCATCACGTGGGGA	Ha17	gene	43945670	43946176	-	_Product=AutoIPR: IPR006311:Twin-arginine translocation pathway%2C signal sequence%3B IPR025585:Photosystem II Pbs27%3B;_Length=507;ID=gene:Ha17.1264;Name=Ha17.1264;_Locus_tag=Ha412v1r1_17g012640
ultra1	Ha17_43720799	TGATGAGTGATCTGAGTTTGTAACCTTGATCTGTATGCCCGTTCACAACAGCGACCCAGGCGGCCAACGATACACGGGTTAGAGAAGTCATGATTGTTGC[T/G]ATATGGTGTTTGTTTAAGTTATGATCCGAGATGAGTGAAGGGGATGTTATTAATATATATAGGTGGTTCTTGTGAAGAAGGTGCATGCATCACGTGGGGA	Ha17	gene	43164686	43169346	+	_Product=AutoIPR: IPR006994:Transcription factor 25%3B;_Length=4661;ID=gene:Ha17.1240;Name=Ha17.1240;_Locus_tag=Ha412v1r1_17g012400
ultra1	Ha17_43720799	TGATGAGTGATCTGAGTTTGTAACCTTGATCTGTATGCCCGTTCACAACAGCGACCCAGGCGGCCAACGATACACGGGTTAGAGAAGTCATGATTGTTGC[T/G]ATATGGTGTTTGTTTAAGTTATGATCCGAGATGAGTGAAGGGGATGTTATTAATATATATAGGTGGTTCTTGTGAAGAAGGTGCATGCATCACGTGGGGA	Ha17	gene	44101444	44104360	+	_Product=AutoIPR: IPR013210:Leucine-rich repeat-containing N-terminal%2C type 2%3B;_Length=2917;ID=gene:Ha17.1267;Name=Ha17.1267;_Locus_tag=Ha412v1r1_17g012670
ultra1	Ha17_43720799	TGATGAGTGATCTGAGTTTGTAACCTTGATCTGTATGCCCGTTCACAACAGCGACCCAGGCGGCCAACGATACACGGGTTAGAGAAGTCATGATTGTTGC[T/G]ATATGGTGTTTGTTTAAGTTATGATCCGAGATGAGTGAAGGGGATGTTATTAATATATATAGGTGGTTCTTGTGAAGAAGGTGCATGCATCACGTGGGGA	Ha17	gene	43718703	43718966	-	_Product=AutoIPR: IPR022251:Protein of unknown function wound-induced%3B;_Length=264;ID=gene:Ha17.1256;Name=Ha17.1256;_Locus_tag=Ha412v1r1_17g012560
ultra1	Ha17_43720799	TGATGAGTGATCTGAGTTTGTAACCTTGATCTGTATGCCCGTTCACAACAGCGACCCAGGCGGCCAACGATACACGGGTTAGAGAAGTCATGATTGTTGC[T/G]ATATGGTGTTTGTTTAAGTTATGATCCGAGATGAGTGAAGGGGATGTTATTAATATATATAGGTGGTTCTTGTGAAGAAGGTGCATGCATCACGTGGGGA	Ha17	gene	43032953	43035356	+	ID=gene:Ha17.1234;_Length=2404;_Product=AutoIPR: IPR002495:Glycosyl transferase%2C family 8%3B;_Locus_tag=Ha412v1r1_17g012340;Name=Ha17.1234
ultra1	Ha17_43720799	TGATGAGTGATCTGAGTTTGTAACCTTGATCTGTATGCCCGTTCACAACAGCGACCCAGGCGGCCAACGATACACGGGTTAGAGAAGTCATGATTGTTGC[T/G]ATATGGTGTTTGTTTAAGTTATGATCCGAGATGAGTGAAGGGGATGTTATTAATATATATAGGTGGTTCTTGTGAAGAAGGTGCATGCATCACGTGGGGA	Ha17	gene	43345370	43352053	+	ID=gene:Ha17.1243;_Product=AutoIPR: IPR011992:EF-hand domain pair%3B IPR013027:FAD-dependent pyridine nucleotide-disulphide oxidoreductase%3B IPR023753:Pyridine nucleotide-disulphide oxidoreductase%2C FAD/NAD(P)-binding domain%3B;_Length=6684;_Locus_tag=Ha412v1r1_17g012430;Name=Ha17.1243
ultra1	Ha17_43720799	TGATGAGTGATCTGAGTTTGTAACCTTGATCTGTATGCCCGTTCACAACAGCGACCCAGGCGGCCAACGATACACGGGTTAGAGAAGTCATGATTGTTGC[T/G]ATATGGTGTTTGTTTAAGTTATGATCCGAGATGAGTGAAGGGGATGTTATTAATATATATAGGTGGTTCTTGTGAAGAAGGTGCATGCATCACGTGGGGA	Ha17	gene	43521951	43522185	-	ID=gene:Ha17.1249;_Product=AutoIPR: IPR022251:Protein of unknown function wound-induced%3B;_Length=235;_Locus_tag=Ha412v1r1_17g012490;Name=Ha17.1249
ultra1	Ha17_43720799	TGATGAGTGATCTGAGTTTGTAACCTTGATCTGTATGCCCGTTCACAACAGCGACCCAGGCGGCCAACGATACACGGGTTAGAGAAGTCATGATTGTTGC[T/G]ATATGGTGTTTGTTTAAGTTATGATCCGAGATGAGTGAAGGGGATGTTATTAATATATATAGGTGGTTCTTGTGAAGAAGGTGCATGCATCACGTGGGGA	Ha17	gene	43529037	43529288	-	ID=gene:Ha17.1251;_Product=AutoIPR: IPR022251:Protein of unknown function wound-induced%3B;_Length=252;_Locus_tag=Ha412v1r1_17g012510;Name=Ha17.1251
ultra1	Ha17_43720799	TGATGAGTGATCTGAGTTTGTAACCTTGATCTGTATGCCCGTTCACAACAGCGACCCAGGCGGCCAACGATACACGGGTTAGAGAAGTCATGATTGTTGC[T/G]ATATGGTGTTTGTTTAAGTTATGATCCGAGATGAGTGAAGGGGATGTTATTAATATATATAGGTGGTTCTTGTGAAGAAGGTGCATGCATCACGTGGGGA	Ha17	gene	43540565	43541191	+	ID=gene:Ha17.1252;_Length=627;_Product=AutoIPR: IPR014406:[NiFe]-hydrogenase-3-type complex%2C small subunit/NADH:quinone oxidoreductase%2C subunit NuoB%3B;_Locus_tag=Ha412v1r1_17g012520;Name=Ha17.1252
ultra1	Ha17_43720799	TGATGAGTGATCTGAGTTTGTAACCTTGATCTGTATGCCCGTTCACAACAGCGACCCAGGCGGCCAACGATACACGGGTTAGAGAAGTCATGATTGTTGC[T/G]ATATGGTGTTTGTTTAAGTTATGATCCGAGATGAGTGAAGGGGATGTTATTAATATATATAGGTGGTTCTTGTGAAGAAGGTGCATGCATCACGTGGGGA	Ha17	gene	43682890	43683144	+	ID=gene:Ha17.1255;_Length=255;_Product=AutoIPR: IPR022251:Protein of unknown function wound-induced%3B;_Locus_tag=Ha412v1r1_17g012550;Name=Ha17.1255
ultra1	Ha17_43720799	TGATGAGTGATCTGAGTTTGTAACCTTGATCTGTATGCCCGTTCACAACAGCGACCCAGGCGGCCAACGATACACGGGTTAGAGAAGTCATGATTGTTGC[T/G]ATATGGTGTTTGTTTAAGTTATGATCCGAGATGAGTGAAGGGGATGTTATTAATATATATAGGTGGTTCTTGTGAAGAAGGTGCATGCATCACGTGGGGA	Ha17	gene	43020973	43024409	-	Name=Ha17.1232;_Locus_tag=Ha412v1r1_17g012320;_Length=3437;_Product=AutoIPR: IPR011990:Tetratricopeptide-like helical%3B;ID=gene:Ha17.1232
ultra1	Ha17_43720799	TGATGAGTGATCTGAGTTTGTAACCTTGATCTGTATGCCCGTTCACAACAGCGACCCAGGCGGCCAACGATACACGGGTTAGAGAAGTCATGATTGTTGC[T/G]ATATGGTGTTTGTTTAAGTTATGATCCGAGATGAGTGAAGGGGATGTTATTAATATATATAGGTGGTTCTTGTGAAGAAGGTGCATGCATCACGTGGGGA	Ha17	gene	43056051	43056977	+	Name=Ha17.1236;_Locus_tag=Ha412v1r1_17g012360;_Product=AutoIPR: IPR010989:t-SNARE%3B;_Length=927;ID=gene:Ha17.1236
ultra1	Ha17_43720799	TGATGAGTGATCTGAGTTTGTAACCTTGATCTGTATGCCCGTTCACAACAGCGACCCAGGCGGCCAACGATACACGGGTTAGAGAAGTCATGATTGTTGC[T/G]ATATGGTGTTTGTTTAAGTTATGATCCGAGATGAGTGAAGGGGATGTTATTAATATATATAGGTGGTTCTTGTGAAGAAGGTGCATGCATCACGTGGGGA	Ha17	gene	43363539	43363769	-	Name=Ha17.1245;_Locus_tag=Ha412v1r1_17g012450;_Length=231;_Product=AutoIPR: IPR012255:Electron transfer flavoprotein%2C beta subunit%3B;ID=gene:Ha17.1245
ultra1	Ha17_43720799	TGATGAGTGATCTGAGTTTGTAACCTTGATCTGTATGCCCGTTCACAACAGCGACCCAGGCGGCCAACGATACACGGGTTAGAGAAGTCATGATTGTTGC[T/G]ATATGGTGTTTGTTTAAGTTATGATCCGAGATGAGTGAAGGGGATGTTATTAATATATATAGGTGGTTCTTGTGAAGAAGGTGCATGCATCACGTGGGGA	Ha17	gene	43728179	43729518	+	Name=Ha17.1257;_Locus_tag=Ha412v1r1_17g012570;_Product=AutoIPR: IPR003480:Transferase%3B IPR023213:Chloramphenicol acetyltransferase-like domain%3B;_Length=1340;ID=gene:Ha17.1257
ultra1	Ha17_43720799	TGATGAGTGATCTGAGTTTGTAACCTTGATCTGTATGCCCGTTCACAACAGCGACCCAGGCGGCCAACGATACACGGGTTAGAGAAGTCATGATTGTTGC[T/G]ATATGGTGTTTGTTTAAGTTATGATCCGAGATGAGTGAAGGGGATGTTATTAATATATATAGGTGGTTCTTGTGAAGAAGGTGCATGCATCACGTGGGGA	Ha17	gene	43741224	43741580	+	Name=Ha17.1258;_Locus_tag=Ha412v1r1_17g012580;_Product=AutoIPR: IPR003480:Transferase%3B IPR023213:Chloramphenicol acetyltransferase-like domain%3B;_Length=357;ID=gene:Ha17.1258
ultra1	Ha17_43720799	TGATGAGTGATCTGAGTTTGTAACCTTGATCTGTATGCCCGTTCACAACAGCGACCCAGGCGGCCAACGATACACGGGTTAGAGAAGTCATGATTGTTGC[T/G]ATATGGTGTTTGTTTAAGTTATGATCCGAGATGAGTGAAGGGGATGTTATTAATATATATAGGTGGTTCTTGTGAAGAAGGTGCATGCATCACGTGGGGA	Ha17	gene	43769484	43772565	+	Name=Ha17.1259;_Locus_tag=Ha412v1r1_17g012590;_Product=AutoIPR: IPR002290:Serine/threonine- / dual specificity protein kinase%2C catalytic domain%3B IPR016246:Tyrosine-protein kinase%2C insulin-like receptor%3B;_Length=3082;ID=gene:Ha17.1259
ultra1	Ha17_43720799	TGATGAGTGATCTGAGTTTGTAACCTTGATCTGTATGCCCGTTCACAACAGCGACCCAGGCGGCCAACGATACACGGGTTAGAGAAGTCATGATTGTTGC[T/G]ATATGGTGTTTGTTTAAGTTATGATCCGAGATGAGTGAAGGGGATGTTATTAATATATATAGGTGGTTCTTGTGAAGAAGGTGCATGCATCACGTGGGGA	Ha17	gene	43797903	43799398	+	Name=Ha17.1260;_Locus_tag=Ha412v1r1_17g012600;_Product=AutoIPR: IPR013320:Concanavalin A-like lectin/glucanase%2C subgroup%3B IPR016243:Tyrosine-protein kinase%2C CSF-1/PDGF receptor%3B;_Length=1496;ID=gene:Ha17.1260
ultra1	Ha17_43720799	TGATGAGTGATCTGAGTTTGTAACCTTGATCTGTATGCCCGTTCACAACAGCGACCCAGGCGGCCAACGATACACGGGTTAGAGAAGTCATGATTGTTGC[T/G]ATATGGTGTTTGTTTAAGTTATGATCCGAGATGAGTGAAGGGGATGTTATTAATATATATAGGTGGTTCTTGTGAAGAAGGTGCATGCATCACGTGGGGA	Ha17	gene	44505155	44509114	-	Name=Ha17.1268;_Locus_tag=Ha412v1r1_17g012680;_Product=AutoIPR: IPR004993:GH3 auxin-responsive promoter%3B;_Length=3960;ID=gene:Ha17.1268
cc1	Ha2_73725018	CAAATCAAAGCTGAATTTCATCACTACTTATTATTTTCAAGTTTAAAACACAAATTCATGTCGAATCCACTGTTAAAATTGGCTGATTTTTAAACATGTT[A/G]TGCGAAATCATGTTTTAAACAACCCTTGAAAGTTTCAGATCTAAATTCAAGCTAAAAACATTGAAAAATCATTGAAAACTATGAAAAACAAAACAGGTTT	Ha2	gene	150084564	150085790	+	_Length=1227;_Product=AutoIPR: IPR001810:F-box domain%3B IPR017451:F-box associated interaction domain%3B;ID=gene:Ha2.2841;Name=Ha2.2841;_Locus_tag=Ha412v1r1_02g028410
cc1	Ha2_73725018	CAAATCAAAGCTGAATTTCATCACTACTTATTATTTTCAAGTTTAAAACACAAATTCATGTCGAATCCACTGTTAAAATTGGCTGATTTTTAAACATGTT[A/G]TGCGAAATCATGTTTTAAACAACCCTTGAAAGTTTCAGATCTAAATTCAAGCTAAAAACATTGAAAAATCATTGAAAACTATGAAAAACAAAACAGGTTT	Ha2	gene	149129976	149133005	-	_Length=3030;_Product=AutoIPR: IPR002290:Serine/threonine- / dual specificity protein kinase%2C catalytic domain%3B IPR020775:Tyrosine-protein kinase%2C non-receptor Jak3%3B;ID=gene:Ha2.2830;Name=Ha2.2830;_Locus_tag=Ha412v1r1_02g028300
cc1	Ha2_73725018	CAAATCAAAGCTGAATTTCATCACTACTTATTATTTTCAAGTTTAAAACACAAATTCATGTCGAATCCACTGTTAAAATTGGCTGATTTTTAAACATGTT[A/G]TGCGAAATCATGTTTTAAACAACCCTTGAAAGTTTCAGATCTAAATTCAAGCTAAAAACATTGAAAAATCATTGAAAACTATGAAAAACAAAACAGGTTT	Ha2	gene	150295173	150295717	-	_Length=545;_Product=AutoIPR: IPR001611:Leucine-rich repeat%3B ;ID=gene:Ha2.2843;Name=Ha2.2843;_Locus_tag=Ha412v1r1_02g028430
cc1	Ha2_73725018	CAAATCAAAGCTGAATTTCATCACTACTTATTATTTTCAAGTTTAAAACACAAATTCATGTCGAATCCACTGTTAAAATTGGCTGATTTTTAAACATGTT[A/G]TGCGAAATCATGTTTTAAACAACCCTTGAAAGTTTCAGATCTAAATTCAAGCTAAAAACATTGAAAAATCATTGAAAACTATGAAAAACAAAACAGGTTT	Ha2	gene	148679242	148682262	+	_Locus_tag=Ha412v1r1_02g028190;Name=Ha2.2819;ID=gene:Ha2.2819;_Length=3021;_Product=AutoIPR: IPR000719:Protein kinase domain%3B IPR001245:Serine-threonine/tyrosine-protein kinase catalytic domain%3B IPR011009:Protein kinase-like domain%3B IPR013320:Concanavalin A-like lectin/glucanase%2C subgroup%3B
cc1	Ha2_73725018	CAAATCAAAGCTGAATTTCATCACTACTTATTATTTTCAAGTTTAAAACACAAATTCATGTCGAATCCACTGTTAAAATTGGCTGATTTTTAAACATGTT[A/G]TGCGAAATCATGTTTTAAACAACCCTTGAAAGTTTCAGATCTAAATTCAAGCTAAAAACATTGAAAAATCATTGAAAACTATGAAAAACAAAACAGGTTT	Ha2	gene	148985148	148985853	+	_Locus_tag=Ha412v1r1_02g028260;Name=Ha2.2826;ID=gene:Ha2.2826;_Product=AutoIPR: IPR013083:Zinc finger%2C RING/FYVE/PHD-type%3B;_Length=706
cc1	Ha2_73725018	CAAATCAAAGCTGAATTTCATCACTACTTATTATTTTCAAGTTTAAAACACAAATTCATGTCGAATCCACTGTTAAAATTGGCTGATTTTTAAACATGTT[A/G]TGCGAAATCATGTTTTAAACAACCCTTGAAAGTTTCAGATCTAAATTCAAGCTAAAAACATTGAAAAATCATTGAAAACTATGAAAAACAAAACAGGTTT	Ha2	gene	149560029	149560901	-	_Locus_tag=Ha412v1r1_02g028370;Name=Ha2.2837;ID=gene:Ha2.2837;_Product=AutoIPR: IPR016039:Thiolase-like%3B;_Length=873
cc1	Ha2_73725018	CAAATCAAAGCTGAATTTCATCACTACTTATTATTTTCAAGTTTAAAACACAAATTCATGTCGAATCCACTGTTAAAATTGGCTGATTTTTAAACATGTT[A/G]TGCGAAATCATGTTTTAAACAACCCTTGAAAGTTTCAGATCTAAATTCAAGCTAAAAACATTGAAAAATCATTGAAAACTATGAAAAACAAAACAGGTTT	Ha2	gene	148662717	148668616	+	_Product=AutoIPR: IPR001837:Adenylate cyclase-associated CAP%3B IPR017901:C-CAP/cofactor C-like domain%3B;_Length=5900;ID=gene:Ha2.2816;Name=Ha2.2816;_Locus_tag=Ha412v1r1_02g028160
cc1	Ha2_73725018	CAAATCAAAGCTGAATTTCATCACTACTTATTATTTTCAAGTTTAAAACACAAATTCATGTCGAATCCACTGTTAAAATTGGCTGATTTTTAAACATGTT[A/G]TGCGAAATCATGTTTTAAACAACCCTTGAAAGTTTCAGATCTAAATTCAAGCTAAAAACATTGAAAAATCATTGAAAACTATGAAAAACAAAACAGGTTT	Ha2	gene	150061260	150062624	-	_Product=AutoIPR: IPR002618:UTP--glucose-1-phosphate uridylyltransferase%3B;_Length=1365;ID=gene:Ha2.2840;Name=Ha2.2840;_Locus_tag=Ha412v1r1_02g028400
cc1	Ha2_73725018	CAAATCAAAGCTGAATTTCATCACTACTTATTATTTTCAAGTTTAAAACACAAATTCATGTCGAATCCACTGTTAAAATTGGCTGATTTTTAAACATGTT[A/G]TGCGAAATCATGTTTTAAACAACCCTTGAAAGTTTCAGATCTAAATTCAAGCTAAAAACATTGAAAAATCATTGAAAACTATGAAAAACAAAACAGGTTT	Ha2	gene	148399994	148404619	+	ID=gene:Ha2.2808;_Product=AutoIPR: IPR026183:Taxilin family%3B;_Length=4626;_Locus_tag=Ha412v1r1_02g028080;Name=Ha2.2808
cc1	Ha2_73725018	CAAATCAAAGCTGAATTTCATCACTACTTATTATTTTCAAGTTTAAAACACAAATTCATGTCGAATCCACTGTTAAAATTGGCTGATTTTTAAACATGTT[A/G]TGCGAAATCATGTTTTAAACAACCCTTGAAAGTTTCAGATCTAAATTCAAGCTAAAAACATTGAAAAATCATTGAAAACTATGAAAAACAAAACAGGTTT	Ha2	gene	148445743	148447921	-	ID=gene:Ha2.2811;_Length=2179;_Product=AutoIPR: IPR009057:Homeodomain-like%3B;_Locus_tag=Ha412v1r1_02g028110;Name=Ha2.2811
cc1	Ha2_73725018	CAAATCAAAGCTGAATTTCATCACTACTTATTATTTTCAAGTTTAAAACACAAATTCATGTCGAATCCACTGTTAAAATTGGCTGATTTTTAAACATGTT[A/G]TGCGAAATCATGTTTTAAACAACCCTTGAAAGTTTCAGATCTAAATTCAAGCTAAAAACATTGAAAAATCATTGAAAACTATGAAAAACAAAACAGGTTT	Ha2	gene	148525015	148525345	-	ID=gene:Ha2.2813;_Length=331;_Product=AutoIPR: IPR008979:Galactose-binding domain-like%3B;_Locus_tag=Ha412v1r1_02g028130;Name=Ha2.2813
cc1	Ha2_73725018	CAAATCAAAGCTGAATTTCATCACTACTTATTATTTTCAAGTTTAAAACACAAATTCATGTCGAATCCACTGTTAAAATTGGCTGATTTTTAAACATGTT[A/G]TGCGAAATCATGTTTTAAACAACCCTTGAAAGTTTCAGATCTAAATTCAAGCTAAAAACATTGAAAAATCATTGAAAACTATGAAAAACAAAACAGGTTT	Ha2	gene	148574959	148575395	+	ID=gene:Ha2.2814;_Length=437;_Product=AutoIPR: IPR023566:Peptidyl-prolyl cis-trans isomerase%2C FKBP-type%3B;_Locus_tag=Ha412v1r1_02g028140;Name=Ha2.2814
cc1	Ha2_73725018	CAAATCAAAGCTGAATTTCATCACTACTTATTATTTTCAAGTTTAAAACACAAATTCATGTCGAATCCACTGTTAAAATTGGCTGATTTTTAAACATGTT[A/G]TGCGAAATCATGTTTTAAACAACCCTTGAAAGTTTCAGATCTAAATTCAAGCTAAAAACATTGAAAAATCATTGAAAACTATGAAAAACAAAACAGGTTT	Ha2	gene	148675377	148677328	+	ID=gene:Ha2.2818;_Product=AutoIPR: IPR003480:Transferase%3B IPR023213:Chloramphenicol acetyltransferase-like domain%3B;_Length=1952;_Locus_tag=Ha412v1r1_02g028180;Name=Ha2.2818
cc1	Ha2_73725018	CAAATCAAAGCTGAATTTCATCACTACTTATTATTTTCAAGTTTAAAACACAAATTCATGTCGAATCCACTGTTAAAATTGGCTGATTTTTAAACATGTT[A/G]TGCGAAATCATGTTTTAAACAACCCTTGAAAGTTTCAGATCTAAATTCAAGCTAAAAACATTGAAAAATCATTGAAAACTATGAAAAACAAAACAGGTTT	Ha2	gene	148731559	148733755	-	ID=gene:Ha2.2821;_Length=2197;_Product=AutoIPR: IPR016181:Acyl-CoA N-acyltransferase%3B;_Locus_tag=Ha412v1r1_02g028210;Name=Ha2.2821
cc1	Ha2_73725018	CAAATCAAAGCTGAATTTCATCACTACTTATTATTTTCAAGTTTAAAACACAAATTCATGTCGAATCCACTGTTAAAATTGGCTGATTTTTAAACATGTT[A/G]TGCGAAATCATGTTTTAAACAACCCTTGAAAGTTTCAGATCTAAATTCAAGCTAAAAACATTGAAAAATCATTGAAAACTATGAAAAACAAAACAGGTTT	Ha2	gene	148919643	148945699	-	ID=gene:Ha2.2825;_Product=AutoIPR: IPR021198:Pyridoxamine 5'-phosphate oxidase%2C plant%3B;_Length=26057;_Locus_tag=Ha412v1r1_02g028250;Name=Ha2.2825
cc1	Ha2_73725018	CAAATCAAAGCTGAATTTCATCACTACTTATTATTTTCAAGTTTAAAACACAAATTCATGTCGAATCCACTGTTAAAATTGGCTGATTTTTAAACATGTT[A/G]TGCGAAATCATGTTTTAAACAACCCTTGAAAGTTTCAGATCTAAATTCAAGCTAAAAACATTGAAAAATCATTGAAAACTATGAAAAACAAAACAGGTTT	Ha2	gene	149138898	149139314	+	ID=gene:Ha2.2832;_Product=AutoIPR: IPR001606:ARID/BRIGHT DNA-binding domain%3B;_Length=417;_Locus_tag=Ha412v1r1_02g028320;Name=Ha2.2832
cc1	Ha2_73725018	CAAATCAAAGCTGAATTTCATCACTACTTATTATTTTCAAGTTTAAAACACAAATTCATGTCGAATCCACTGTTAAAATTGGCTGATTTTTAAACATGTT[A/G]TGCGAAATCATGTTTTAAACAACCCTTGAAAGTTTCAGATCTAAATTCAAGCTAAAAACATTGAAAAATCATTGAAAACTATGAAAAACAAAACAGGTTT	Ha2	gene	148670911	148671511	-	Name=Ha2.2817;_Locus_tag=Ha412v1r1_02g028170;_Product=AutoIPR: IPR011009:Protein kinase-like domain%3B;_Length=601;ID=gene:Ha2.2817
cc1	Ha2_73725018	CAAATCAAAGCTGAATTTCATCACTACTTATTATTTTCAAGTTTAAAACACAAATTCATGTCGAATCCACTGTTAAAATTGGCTGATTTTTAAACATGTT[A/G]TGCGAAATCATGTTTTAAACAACCCTTGAAAGTTTCAGATCTAAATTCAAGCTAAAAACATTGAAAAATCATTGAAAACTATGAAAAACAAAACAGGTTT	Ha2	gene	148741835	148746812	+	Name=Ha2.2822;_Locus_tag=Ha412v1r1_02g028220;_Product=AutoIPR: IPR000245:V-ATPase proteolipid subunit%3B IPR002379:V-ATPase proteolipid subunit C-like domain%3B;_Length=4978;ID=gene:Ha2.2822
cc1	Ha2_73725018	CAAATCAAAGCTGAATTTCATCACTACTTATTATTTTCAAGTTTAAAACACAAATTCATGTCGAATCCACTGTTAAAATTGGCTGATTTTTAAACATGTT[A/G]TGCGAAATCATGTTTTAAACAACCCTTGAAAGTTTCAGATCTAAATTCAAGCTAAAAACATTGAAAAATCATTGAAAACTATGAAAAACAAAACAGGTTT	Ha2	gene	148821303	148825359	-	Name=Ha2.2823;_Locus_tag=Ha412v1r1_02g028230;_Length=4057;_Product=AutoIPR: IPR000571:Zinc finger%2C CCCH-type%3B IPR012677:Nucleotide-binding%2C alpha-beta plait%3B;ID=gene:Ha2.2823
cc1	Ha2_73725018	CAAATCAAAGCTGAATTTCATCACTACTTATTATTTTCAAGTTTAAAACACAAATTCATGTCGAATCCACTGTTAAAATTGGCTGATTTTTAAACATGTT[A/G]TGCGAAATCATGTTTTAAACAACCCTTGAAAGTTTCAGATCTAAATTCAAGCTAAAAACATTGAAAAATCATTGAAAACTATGAAAAACAAAACAGGTTT	Ha2	gene	149280139	149283008	+	Name=Ha2.2836;_Locus_tag=Ha412v1r1_02g028360;_Length=2870;_Product=AutoIPR: IPR015943:WD40/YVTN repeat-like-containing domain%3B;ID=gene:Ha2.2836
cc1	Ha2_73725018	CAAATCAAAGCTGAATTTCATCACTACTTATTATTTTCAAGTTTAAAACACAAATTCATGTCGAATCCACTGTTAAAATTGGCTGATTTTTAAACATGTT[A/G]TGCGAAATCATGTTTTAAACAACCCTTGAAAGTTTCAGATCTAAATTCAAGCTAAAAACATTGAAAAATCATTGAAAACTATGAAAAACAAAACAGGTTT	Ha2	gene	149565790	149566283	-	Name=Ha2.2838;_Locus_tag=Ha412v1r1_02g028380;_Length=494;_Product=AutoIPR: IPR013601:FAE1/Type III polyketide synthase-like protein%3B;ID=gene:Ha2.2838
cc1	Ha2_73725018	CAAATCAAAGCTGAATTTCATCACTACTTATTATTTTCAAGTTTAAAACACAAATTCATGTCGAATCCACTGTTAAAATTGGCTGATTTTTAAACATGTT[A/G]TGCGAAATCATGTTTTAAACAACCCTTGAAAGTTTCAGATCTAAATTCAAGCTAAAAACATTGAAAAATCATTGAAAACTATGAAAAACAAAACAGGTTT	Ha2	gene	149834723	149839841	+	Name=Ha2.2839;_Locus_tag=Ha412v1r1_02g028390;_Product=AutoIPR: IPR003347:JmjC domain%3B;_Length=5119;ID=gene:Ha2.2839
cc1	Ha2_149340795	GTTAAACCAAATGGCATGACAGTAAATTCATAATGGCCATACCTTGTTCTGAAAGCGGTCTTAGGAATGTCCTCTTCCTGTACCTTTAATTGATGATATC[C/T]TGAGCGTAAATCGATTTTTGAGAAAAATCGAGCTCCTTGCAAGTGATCAAACAGATCATCGATTCTCGGTAATAGGTACCGATTTTTAATCGTGACTTTA	Ha2	gene	159745597	159746858	-	_Length=1262;_Product=AutoIPR: IPR006121:Heavy metal-associated domain%2C HMA%3B;ID=gene:Ha2.3055;Name=Ha2.3055;_Locus_tag=Ha412v1r1_02g030550
cc1	Ha2_149340795	GTTAAACCAAATGGCATGACAGTAAATTCATAATGGCCATACCTTGTTCTGAAAGCGGTCTTAGGAATGTCCTCTTCCTGTACCTTTAATTGATGATATC[C/T]TGAGCGTAAATCGATTTTTGAGAAAAATCGAGCTCCTTGCAAGTGATCAAACAGATCATCGATTCTCGGTAATAGGTACCGATTTTTAATCGTGACTTTA	Ha2	gene	160766862	160768543	-	_Length=1682;_Product=AutoIPR: IPR002213:UDP-glucuronosyl/UDP-glucosyltransferase%3B;ID=gene:Ha2.3078;Name=Ha2.3078;_Locus_tag=Ha412v1r1_02g030780
cc1	Ha2_149340795	GTTAAACCAAATGGCATGACAGTAAATTCATAATGGCCATACCTTGTTCTGAAAGCGGTCTTAGGAATGTCCTCTTCCTGTACCTTTAATTGATGATATC[C/T]TGAGCGTAAATCGATTTTTGAGAAAAATCGAGCTCCTTGCAAGTGATCAAACAGATCATCGATTCTCGGTAATAGGTACCGATTTTTAATCGTGACTTTA	Ha2	gene	159484590	159487560	+	_Length=2971;_Product=AutoIPR: IPR000157:Toll/interleukin-1 receptor homology (TIR) domain%3B;ID=gene:Ha2.3049;Name=Ha2.3049;_Locus_tag=Ha412v1r1_02g030490
cc1	Ha2_149340795	GTTAAACCAAATGGCATGACAGTAAATTCATAATGGCCATACCTTGTTCTGAAAGCGGTCTTAGGAATGTCCTCTTCCTGTACCTTTAATTGATGATATC[C/T]TGAGCGTAAATCGATTTTTGAGAAAAATCGAGCTCCTTGCAAGTGATCAAACAGATCATCGATTCTCGGTAATAGGTACCGATTTTTAATCGTGACTTTA	Ha2	gene	160182837	160185831	-	_Length=2995;_Product=AutoIPR: IPR003311:AUX/IAA protein%3B IPR010525:Auxin response factor%3B IPR015300:DNA-binding pseudobarrel domain%3B;ID=gene:Ha2.3063;Name=Ha2.3063;_Locus_tag=Ha412v1r1_02g030630
cc1	Ha2_149340795	GTTAAACCAAATGGCATGACAGTAAATTCATAATGGCCATACCTTGTTCTGAAAGCGGTCTTAGGAATGTCCTCTTCCTGTACCTTTAATTGATGATATC[C/T]TGAGCGTAAATCGATTTTTGAGAAAAATCGAGCTCCTTGCAAGTGATCAAACAGATCATCGATTCTCGGTAATAGGTACCGATTTTTAATCGTGACTTTA	Ha2	gene	159765489	159769895	-	_Length=4407;_Product=AutoIPR: IPR006740:Protein of unknown function DUF604%3B;ID=gene:Ha2.3056;Name=Ha2.3056;_Locus_tag=Ha412v1r1_02g030560
cc1	Ha2_149340795	GTTAAACCAAATGGCATGACAGTAAATTCATAATGGCCATACCTTGTTCTGAAAGCGGTCTTAGGAATGTCCTCTTCCTGTACCTTTAATTGATGATATC[C/T]TGAGCGTAAATCGATTTTTGAGAAAAATCGAGCTCCTTGCAAGTGATCAAACAGATCATCGATTCTCGGTAATAGGTACCGATTTTTAATCGTGACTTTA	Ha2	gene	159731448	159731971	-	_Locus_tag=Ha412v1r1_02g030540;Name=Ha2.3054;ID=gene:Ha2.3054;_Product=AutoIPR: IPR013083:Zinc finger%2C RING/FYVE/PHD-type%3B;_Length=524
cc1	Ha2_149340795	GTTAAACCAAATGGCATGACAGTAAATTCATAATGGCCATACCTTGTTCTGAAAGCGGTCTTAGGAATGTCCTCTTCCTGTACCTTTAATTGATGATATC[C/T]TGAGCGTAAATCGATTTTTGAGAAAAATCGAGCTCCTTGCAAGTGATCAAACAGATCATCGATTCTCGGTAATAGGTACCGATTTTTAATCGTGACTTTA	Ha2	gene	160743386	160750973	-	_Locus_tag=Ha412v1r1_02g030750;Name=Ha2.3075;ID=gene:Ha2.3075;_Length=7588;_Product=AutoIPR: IPR022712:Beta-Casp domain%3B IPR027074:Integrator complex subunit 9%3B
cc1	Ha2_149340795	GTTAAACCAAATGGCATGACAGTAAATTCATAATGGCCATACCTTGTTCTGAAAGCGGTCTTAGGAATGTCCTCTTCCTGTACCTTTAATTGATGATATC[C/T]TGAGCGTAAATCGATTTTTGAGAAAAATCGAGCTCCTTGCAAGTGATCAAACAGATCATCGATTCTCGGTAATAGGTACCGATTTTTAATCGTGACTTTA	Ha2	gene	160869327	160871274	-	_Locus_tag=Ha412v1r1_02g030810;Name=Ha2.3081;ID=gene:Ha2.3081;_Length=1948;_Product=AutoIPR: IPR004313:Acireductone dioxygenase ARD family%3B
cc1	Ha2_149340795	GTTAAACCAAATGGCATGACAGTAAATTCATAATGGCCATACCTTGTTCTGAAAGCGGTCTTAGGAATGTCCTCTTCCTGTACCTTTAATTGATGATATC[C/T]TGAGCGTAAATCGATTTTTGAGAAAAATCGAGCTCCTTGCAAGTGATCAAACAGATCATCGATTCTCGGTAATAGGTACCGATTTTTAATCGTGACTTTA	Ha2	gene	160920087	160924442	+	_Locus_tag=Ha412v1r1_02g030840;Name=Ha2.3084;ID=gene:Ha2.3084;_Product=AutoIPR: IPR000727:Target SNARE coiled-coil domain%3B;_Length=4356
cc1	Ha2_149340795	GTTAAACCAAATGGCATGACAGTAAATTCATAATGGCCATACCTTGTTCTGAAAGCGGTCTTAGGAATGTCCTCTTCCTGTACCTTTAATTGATGATATC[C/T]TGAGCGTAAATCGATTTTTGAGAAAAATCGAGCTCCTTGCAAGTGATCAAACAGATCATCGATTCTCGGTAATAGGTACCGATTTTTAATCGTGACTTTA	Ha2	gene	160924899	160926474	-	_Locus_tag=Ha412v1r1_02g030850;Name=Ha2.3085;ID=gene:Ha2.3085;_Product=AutoIPR: IPR000425:Major intrinsic protein%3B IPR023271:Aquaporin-like%3B;_Length=1576
cc1	Ha2_149340795	GTTAAACCAAATGGCATGACAGTAAATTCATAATGGCCATACCTTGTTCTGAAAGCGGTCTTAGGAATGTCCTCTTCCTGTACCTTTAATTGATGATATC[C/T]TGAGCGTAAATCGATTTTTGAGAAAAATCGAGCTCCTTGCAAGTGATCAAACAGATCATCGATTCTCGGTAATAGGTACCGATTTTTAATCGTGACTTTA	Ha2	gene	161004107	161004583	-	_Locus_tag=Ha412v1r1_02g030860;Name=Ha2.3086;ID=gene:Ha2.3086;_Length=477;_Product=AutoIPR: IPR002213:UDP-glucuronosyl/UDP-glucosyltransferase%3B
cc1	Ha2_149340795	GTTAAACCAAATGGCATGACAGTAAATTCATAATGGCCATACCTTGTTCTGAAAGCGGTCTTAGGAATGTCCTCTTCCTGTACCTTTAATTGATGATATC[C/T]TGAGCGTAAATCGATTTTTGAGAAAAATCGAGCTCCTTGCAAGTGATCAAACAGATCATCGATTCTCGGTAATAGGTACCGATTTTTAATCGTGACTTTA	Ha2	gene	161116972	161126435	+	_Locus_tag=Ha412v1r1_02g030900;Name=Ha2.3090;ID=gene:Ha2.3090;_Length=9464;_Product=AutoIPR: IPR002213:UDP-glucuronosyl/UDP-glucosyltransferase%3B
cc1	Ha2_149340795	GTTAAACCAAATGGCATGACAGTAAATTCATAATGGCCATACCTTGTTCTGAAAGCGGTCTTAGGAATGTCCTCTTCCTGTACCTTTAATTGATGATATC[C/T]TGAGCGTAAATCGATTTTTGAGAAAAATCGAGCTCCTTGCAAGTGATCAAACAGATCATCGATTCTCGGTAATAGGTACCGATTTTTAATCGTGACTTTA	Ha2	gene	160630734	160631673	+	_Product=AutoIPR: IPR002290:Serine/threonine- / dual specificity protein kinase%2C catalytic domain%3B IPR011009:Protein kinase-like domain%3B;_Length=940;ID=gene:Ha2.3071;Name=Ha2.3071;_Locus_tag=Ha412v1r1_02g030710
cc1	Ha2_149340795	GTTAAACCAAATGGCATGACAGTAAATTCATAATGGCCATACCTTGTTCTGAAAGCGGTCTTAGGAATGTCCTCTTCCTGTACCTTTAATTGATGATATC[C/T]TGAGCGTAAATCGATTTTTGAGAAAAATCGAGCTCCTTGCAAGTGATCAAACAGATCATCGATTCTCGGTAATAGGTACCGATTTTTAATCGTGACTTTA	Ha2	gene	160854447	160854578	-	_Product=AutoIPR: IPR022712:Beta-Casp domain%3B IPR027074:Integrator complex subunit 9%3B;_Length=132;ID=gene:Ha2.3080;Name=Ha2.3080;_Locus_tag=Ha412v1r1_02g030800
cc1	Ha2_149340795	GTTAAACCAAATGGCATGACAGTAAATTCATAATGGCCATACCTTGTTCTGAAAGCGGTCTTAGGAATGTCCTCTTCCTGTACCTTTAATTGATGATATC[C/T]TGAGCGTAAATCGATTTTTGAGAAAAATCGAGCTCCTTGCAAGTGATCAAACAGATCATCGATTCTCGGTAATAGGTACCGATTTTTAATCGTGACTTTA	Ha2	gene	159816368	159819171	+	ID=gene:Ha2.3058;_Length=2804;_Product=AutoIPR: IPR004326:Mlo-related protein%3B;_Locus_tag=Ha412v1r1_02g030580;Name=Ha2.3058
cc1	Ha2_149340795	GTTAAACCAAATGGCATGACAGTAAATTCATAATGGCCATACCTTGTTCTGAAAGCGGTCTTAGGAATGTCCTCTTCCTGTACCTTTAATTGATGATATC[C/T]TGAGCGTAAATCGATTTTTGAGAAAAATCGAGCTCCTTGCAAGTGATCAAACAGATCATCGATTCTCGGTAATAGGTACCGATTTTTAATCGTGACTTTA	Ha2	gene	159940262	159945586	+	ID=gene:Ha2.3062;_Length=5325;_Product=AutoIPR: IPR001810:F-box domain%3B IPR025886:Phloem protein 2-like%3B;_Locus_tag=Ha412v1r1_02g030620;Name=Ha2.3062
cc1	Ha2_149340795	GTTAAACCAAATGGCATGACAGTAAATTCATAATGGCCATACCTTGTTCTGAAAGCGGTCTTAGGAATGTCCTCTTCCTGTACCTTTAATTGATGATATC[C/T]TGAGCGTAAATCGATTTTTGAGAAAAATCGAGCTCCTTGCAAGTGATCAAACAGATCATCGATTCTCGGTAATAGGTACCGATTTTTAATCGTGACTTTA	Ha2	gene	160487896	160491677	-	ID=gene:Ha2.3067;_Product=AutoIPR: IPR001106:Aromatic amino acid lyase%3B IPR008948:L-Aspartase-like%3B IPR023144:Phenylalanine ammonia-lyase%2C shielding domain%3B IPR024083:Fumarase/histidase%2C N-terminal%3B;_Length=3782;_Locus_tag=Ha412v1r1_02g030670;Name=Ha2.3067
cc1	Ha2_149340795	GTTAAACCAAATGGCATGACAGTAAATTCATAATGGCCATACCTTGTTCTGAAAGCGGTCTTAGGAATGTCCTCTTCCTGTACCTTTAATTGATGATATC[C/T]TGAGCGTAAATCGATTTTTGAGAAAAATCGAGCTCCTTGCAAGTGATCAAACAGATCATCGATTCTCGGTAATAGGTACCGATTTTTAATCGTGACTTTA	Ha2	gene	160743115	160743285	-	ID=gene:Ha2.3074;_Product=AutoIPR: IPR001133:NADH-ubiquinone oxidoreductase chain 4L/K%3B;_Length=171;_Locus_tag=Ha412v1r1_02g030740;Name=Ha2.3074
cc1	Ha2_149340795	GTTAAACCAAATGGCATGACAGTAAATTCATAATGGCCATACCTTGTTCTGAAAGCGGTCTTAGGAATGTCCTCTTCCTGTACCTTTAATTGATGATATC[C/T]TGAGCGTAAATCGATTTTTGAGAAAAATCGAGCTCCTTGCAAGTGATCAAACAGATCATCGATTCTCGGTAATAGGTACCGATTTTTAATCGTGACTTTA	Ha2	gene	160765419	160765946	+	ID=gene:Ha2.3077;_Length=528;_Product=AutoIPR: IPR006900:Sec23/Sec24%2C helical domain%3B;_Locus_tag=Ha412v1r1_02g030770;Name=Ha2.3077
cc1	Ha2_149340795	GTTAAACCAAATGGCATGACAGTAAATTCATAATGGCCATACCTTGTTCTGAAAGCGGTCTTAGGAATGTCCTCTTCCTGTACCTTTAATTGATGATATC[C/T]TGAGCGTAAATCGATTTTTGAGAAAAATCGAGCTCCTTGCAAGTGATCAAACAGATCATCGATTCTCGGTAATAGGTACCGATTTTTAATCGTGACTTTA	Ha2	gene	160852184	160852354	-	ID=gene:Ha2.3079;_Product=AutoIPR: IPR001133:NADH-ubiquinone oxidoreductase chain 4L/K%3B;_Length=171;_Locus_tag=Ha412v1r1_02g030790;Name=Ha2.3079
cc1	Ha2_149340795	GTTAAACCAAATGGCATGACAGTAAATTCATAATGGCCATACCTTGTTCTGAAAGCGGTCTTAGGAATGTCCTCTTCCTGTACCTTTAATTGATGATATC[C/T]TGAGCGTAAATCGATTTTTGAGAAAAATCGAGCTCCTTGCAAGTGATCAAACAGATCATCGATTCTCGGTAATAGGTACCGATTTTTAATCGTGACTTTA	Ha2	gene	161107458	161111475	+	ID=gene:Ha2.3089;_Length=4018;_Product=AutoIPR: IPR002213:UDP-glucuronosyl/UDP-glucosyltransferase%3B;_Locus_tag=Ha412v1r1_02g030890;Name=Ha2.3089
cc1	Ha2_149340795	GTTAAACCAAATGGCATGACAGTAAATTCATAATGGCCATACCTTGTTCTGAAAGCGGTCTTAGGAATGTCCTCTTCCTGTACCTTTAATTGATGATATC[C/T]TGAGCGTAAATCGATTTTTGAGAAAAATCGAGCTCCTTGCAAGTGATCAAACAGATCATCGATTCTCGGTAATAGGTACCGATTTTTAATCGTGACTTTA	Ha2	gene	159286579	159289045	+	Name=Ha2.3045;_Locus_tag=Ha412v1r1_02g030450;_Product=AutoIPR: IPR010255:Haem peroxidase%3B;_Length=2467;ID=gene:Ha2.3045
cc1	Ha2_149340795	GTTAAACCAAATGGCATGACAGTAAATTCATAATGGCCATACCTTGTTCTGAAAGCGGTCTTAGGAATGTCCTCTTCCTGTACCTTTAATTGATGATATC[C/T]TGAGCGTAAATCGATTTTTGAGAAAAATCGAGCTCCTTGCAAGTGATCAAACAGATCATCGATTCTCGGTAATAGGTACCGATTTTTAATCGTGACTTTA	Ha2	gene	159487562	159493393	+	Name=Ha2.3050;_Locus_tag=Ha412v1r1_02g030500;_Product=AutoIPR: IPR000767:Disease resistance protein%3B IPR015916:Galactose oxidase%2C beta-propeller%3B IPR027417:P-loop containing nucleoside triphosphate hydrolase%3B;_Length=5832;ID=gene:Ha2.3050
cc1	Ha2_149340795	GTTAAACCAAATGGCATGACAGTAAATTCATAATGGCCATACCTTGTTCTGAAAGCGGTCTTAGGAATGTCCTCTTCCTGTACCTTTAATTGATGATATC[C/T]TGAGCGTAAATCGATTTTTGAGAAAAATCGAGCTCCTTGCAAGTGATCAAACAGATCATCGATTCTCGGTAATAGGTACCGATTTTTAATCGTGACTTTA	Ha2	gene	159819937	159820431	+	Name=Ha2.3059;_Locus_tag=Ha412v1r1_02g030590;_Product=AutoIPR: IPR004326:Mlo-related protein%3B;_Length=495;ID=gene:Ha2.3059
cc1	Ha2_149340795	GTTAAACCAAATGGCATGACAGTAAATTCATAATGGCCATACCTTGTTCTGAAAGCGGTCTTAGGAATGTCCTCTTCCTGTACCTTTAATTGATGATATC[C/T]TGAGCGTAAATCGATTTTTGAGAAAAATCGAGCTCCTTGCAAGTGATCAAACAGATCATCGATTCTCGGTAATAGGTACCGATTTTTAATCGTGACTTTA	Ha2	gene	160396010	160402211	+	Name=Ha2.3065;_Locus_tag=Ha412v1r1_02g030650;_Length=6202;_Product=AutoIPR: IPR012234:Tyrosine-protein kinase%2C non-receptor SYK/ZAP-70%3B;ID=gene:Ha2.3065
cc1	Ha2_149340795	GTTAAACCAAATGGCATGACAGTAAATTCATAATGGCCATACCTTGTTCTGAAAGCGGTCTTAGGAATGTCCTCTTCCTGTACCTTTAATTGATGATATC[C/T]TGAGCGTAAATCGATTTTTGAGAAAAATCGAGCTCCTTGCAAGTGATCAAACAGATCATCGATTCTCGGTAATAGGTACCGATTTTTAATCGTGACTTTA	Ha2	gene	160494645	160494845	+	Name=Ha2.3068;_Locus_tag=Ha412v1r1_02g030680;_Product=AutoIPR: IPR012677:Nucleotide-binding%2C alpha-beta plait%3B;_Length=201;ID=gene:Ha2.3068
cc1	Ha2_149340795	GTTAAACCAAATGGCATGACAGTAAATTCATAATGGCCATACCTTGTTCTGAAAGCGGTCTTAGGAATGTCCTCTTCCTGTACCTTTAATTGATGATATC[C/T]TGAGCGTAAATCGATTTTTGAGAAAAATCGAGCTCCTTGCAAGTGATCAAACAGATCATCGATTCTCGGTAATAGGTACCGATTTTTAATCGTGACTTTA	Ha2	gene	160704891	160707050	+	Name=Ha2.3072;_Locus_tag=Ha412v1r1_02g030720;_Product=AutoIPR: IPR011050:Pectin lyase fold/virulence factor%3B IPR018082:AmbAllergen%3B;_Length=2160;ID=gene:Ha2.3072
cc1	Ha2_149340795	GTTAAACCAAATGGCATGACAGTAAATTCATAATGGCCATACCTTGTTCTGAAAGCGGTCTTAGGAATGTCCTCTTCCTGTACCTTTAATTGATGATATC[C/T]TGAGCGTAAATCGATTTTTGAGAAAAATCGAGCTCCTTGCAAGTGATCAAACAGATCATCGATTCTCGGTAATAGGTACCGATTTTTAATCGTGACTTTA	Ha2	gene	160756558	160759321	+	Name=Ha2.3076;_Locus_tag=Ha412v1r1_02g030760;_Length=2764;_Product=AutoIPR: IPR001533:Transcriptional coactivator/pterin dehydratase%3B;ID=gene:Ha2.3076
cc1	Ha2_149340795	GTTAAACCAAATGGCATGACAGTAAATTCATAATGGCCATACCTTGTTCTGAAAGCGGTCTTAGGAATGTCCTCTTCCTGTACCTTTAATTGATGATATC[C/T]TGAGCGTAAATCGATTTTTGAGAAAAATCGAGCTCCTTGCAAGTGATCAAACAGATCATCGATTCTCGGTAATAGGTACCGATTTTTAATCGTGACTTTA	Ha2	gene	160875771	160875995	-	Name=Ha2.3083;_Locus_tag=Ha412v1r1_02g030830;_Product=AutoIPR: IPR002541:Cytochrome c assembly protein%3B;_Length=225;ID=gene:Ha2.3083
cc1	Ha2_149340795	GTTAAACCAAATGGCATGACAGTAAATTCATAATGGCCATACCTTGTTCTGAAAGCGGTCTTAGGAATGTCCTCTTCCTGTACCTTTAATTGATGATATC[C/T]TGAGCGTAAATCGATTTTTGAGAAAAATCGAGCTCCTTGCAAGTGATCAAACAGATCATCGATTCTCGGTAATAGGTACCGATTTTTAATCGTGACTTTA	Ha2	gene	161048547	161050014	+	Name=Ha2.3087;_Locus_tag=Ha412v1r1_02g030870;_Length=1468;_Product=AutoIPR: IPR002885:Pentatricopeptide repeat%3B ;ID=gene:Ha2.3087
cc1	Ha2_163451777	TTGGACCCACTGTACAGGTACGTACGTTTATTACGGCAATTATTGTGATTATGTGCATTGTTTATTAGTCTCTGTTTCTGTATTTCGCTAACACTATCTG[C/T]AGGTATCTGCACCATTTGTCTTGCTACTTCTATTTCAGCGCGCGGGTACAGCCGTGAGTGGTGTACGACCACAAATCTTTTTTTCCTTTATTGTTTGTTG	Ha2	gene	163255088	163266100	-	_Length=11013;_Product=AutoIPR: IPR008803:RHD3/Sey1%3B IPR027417:P-loop containing nucleoside triphosphate hydrolase%3B;ID=gene:Ha2.3140;Name=Ha2.3140;_Locus_tag=Ha412v1r1_02g031400
cc1	Ha2_163451777	TTGGACCCACTGTACAGGTACGTACGTTTATTACGGCAATTATTGTGATTATGTGCATTGTTTATTAGTCTCTGTTTCTGTATTTCGCTAACACTATCTG[C/T]AGGTATCTGCACCATTTGTCTTGCTACTTCTATTTCAGCGCGCGGGTACAGCCGTGAGTGGTGTACGACCACAAATCTTTTTTTCCTTTATTGTTTGTTG	Ha2	gene	162502056	162502244	-	_Length=189;_Product=AutoIPR: IPR015937:Aconitase/isopropylmalate dehydratase%3B;ID=gene:Ha2.3127;Name=Ha2.3127;_Locus_tag=Ha412v1r1_02g031270
cc1	Ha2_163451777	TTGGACCCACTGTACAGGTACGTACGTTTATTACGGCAATTATTGTGATTATGTGCATTGTTTATTAGTCTCTGTTTCTGTATTTCGCTAACACTATCTG[C/T]AGGTATCTGCACCATTTGTCTTGCTACTTCTATTTCAGCGCGCGGGTACAGCCGTGAGTGGTGTACGACCACAAATCTTTTTTTCCTTTATTGTTTGTTG	Ha2	gene	163891838	163894917	+	_Length=3080;_Product=AutoIPR: IPR001563:Peptidase S10%2C serine carboxypeptidase%3B;ID=gene:Ha2.3160;Name=Ha2.3160;_Locus_tag=Ha412v1r1_02g031600
cc1	Ha2_163451777	TTGGACCCACTGTACAGGTACGTACGTTTATTACGGCAATTATTGTGATTATGTGCATTGTTTATTAGTCTCTGTTTCTGTATTTCGCTAACACTATCTG[C/T]AGGTATCTGCACCATTTGTCTTGCTACTTCTATTTCAGCGCGCGGGTACAGCCGTGAGTGGTGTACGACCACAAATCTTTTTTTCCTTTATTGTTTGTTG	Ha2	gene	162573408	162573725	-	_Locus_tag=Ha412v1r1_02g031300;Name=Ha2.3130;ID=gene:Ha2.3130;_Length=318;_Product=AutoIPR: IPR009057:Homeodomain-like%3B
cc1	Ha2_163451777	TTGGACCCACTGTACAGGTACGTACGTTTATTACGGCAATTATTGTGATTATGTGCATTGTTTATTAGTCTCTGTTTCTGTATTTCGCTAACACTATCTG[C/T]AGGTATCTGCACCATTTGTCTTGCTACTTCTATTTCAGCGCGCGGGTACAGCCGTGAGTGGTGTACGACCACAAATCTTTTTTTCCTTTATTGTTTGTTG	Ha2	gene	163159258	163159386	+	_Locus_tag=Ha412v1r1_02g031360;Name=Ha2.3136;ID=gene:Ha2.3136;_Length=129;_Product=AutoIPR: IPR003851:Zinc finger%2C Dof-type%3B
cc1	Ha2_163451777	TTGGACCCACTGTACAGGTACGTACGTTTATTACGGCAATTATTGTGATTATGTGCATTGTTTATTAGTCTCTGTTTCTGTATTTCGCTAACACTATCTG[C/T]AGGTATCTGCACCATTTGTCTTGCTACTTCTATTTCAGCGCGCGGGTACAGCCGTGAGTGGTGTACGACCACAAATCTTTTTTTCCTTTATTGTTTGTTG	Ha2	gene	163170182	163179750	+	_Locus_tag=Ha412v1r1_02g031370;Name=Ha2.3137;ID=gene:Ha2.3137;_Length=9569;_Product=AutoIPR: IPR008930:Terpenoid cyclases/protein prenyltransferase alpha-alpha toroid%3B IPR008949:Terpenoid synthase%3B
cc1	Ha2_163451777	TTGGACCCACTGTACAGGTACGTACGTTTATTACGGCAATTATTGTGATTATGTGCATTGTTTATTAGTCTCTGTTTCTGTATTTCGCTAACACTATCTG[C/T]AGGTATCTGCACCATTTGTCTTGCTACTTCTATTTCAGCGCGCGGGTACAGCCGTGAGTGGTGTACGACCACAAATCTTTTTTTCCTTTATTGTTTGTTG	Ha2	gene	163237763	163238846	+	_Locus_tag=Ha412v1r1_02g031390;Name=Ha2.3139;ID=gene:Ha2.3139;_Length=1084;_Product=AutoIPR: IPR001128:Cytochrome P450%3B
cc1	Ha2_163451777	TTGGACCCACTGTACAGGTACGTACGTTTATTACGGCAATTATTGTGATTATGTGCATTGTTTATTAGTCTCTGTTTCTGTATTTCGCTAACACTATCTG[C/T]AGGTATCTGCACCATTTGTCTTGCTACTTCTATTTCAGCGCGCGGGTACAGCCGTGAGTGGTGTACGACCACAAATCTTTTTTTCCTTTATTGTTTGTTG	Ha2	gene	163365326	163367036	+	_Locus_tag=Ha412v1r1_02g031410;Name=Ha2.3141;ID=gene:Ha2.3141;_Product=AutoIPR: IPR000850:Adenylate kinase%3B;_Length=1711
cc1	Ha2_163451777	TTGGACCCACTGTACAGGTACGTACGTTTATTACGGCAATTATTGTGATTATGTGCATTGTTTATTAGTCTCTGTTTCTGTATTTCGCTAACACTATCTG[C/T]AGGTATCTGCACCATTTGTCTTGCTACTTCTATTTCAGCGCGCGGGTACAGCCGTGAGTGGTGTACGACCACAAATCTTTTTTTCCTTTATTGTTTGTTG	Ha2	gene	163716045	163720437	-	_Locus_tag=Ha412v1r1_02g031540;Name=Ha2.3154;ID=gene:Ha2.3154;_Length=4393;_Product=AutoIPR: IPR002290:Serine/threonine- / dual specificity protein kinase%2C catalytic domain%3B IPR011992:EF-hand domain pair%3B IPR020776:Tyrosine-protein kinase%2C non-receptor Jak1%3B
cc1	Ha2_163451777	TTGGACCCACTGTACAGGTACGTACGTTTATTACGGCAATTATTGTGATTATGTGCATTGTTTATTAGTCTCTGTTTCTGTATTTCGCTAACACTATCTG[C/T]AGGTATCTGCACCATTTGTCTTGCTACTTCTATTTCAGCGCGCGGGTACAGCCGTGAGTGGTGTACGACCACAAATCTTTTTTTCCTTTATTGTTTGTTG	Ha2	gene	163805627	163806789	+	_Locus_tag=Ha412v1r1_02g031560;Name=Ha2.3156;ID=gene:Ha2.3156;_Product=AutoIPR: IPR001810:F-box domain%3B IPR017451:F-box associated interaction domain%3B;_Length=1163
cc1	Ha2_163451777	TTGGACCCACTGTACAGGTACGTACGTTTATTACGGCAATTATTGTGATTATGTGCATTGTTTATTAGTCTCTGTTTCTGTATTTCGCTAACACTATCTG[C/T]AGGTATCTGCACCATTTGTCTTGCTACTTCTATTTCAGCGCGCGGGTACAGCCGTGAGTGGTGTACGACCACAAATCTTTTTTTCCTTTATTGTTTGTTG	Ha2	gene	162540282	162543504	+	_Product=AutoIPR: IPR001461:Peptidase A1%3B IPR021109:Aspartic peptidase%3B;_Length=3223;ID=gene:Ha2.3128;Name=Ha2.3128;_Locus_tag=Ha412v1r1_02g031280
cc1	Ha2_163451777	TTGGACCCACTGTACAGGTACGTACGTTTATTACGGCAATTATTGTGATTATGTGCATTGTTTATTAGTCTCTGTTTCTGTATTTCGCTAACACTATCTG[C/T]AGGTATCTGCACCATTTGTCTTGCTACTTCTATTTCAGCGCGCGGGTACAGCCGTGAGTGGTGTACGACCACAAATCTTTTTTTCCTTTATTGTTTGTTG	Ha2	gene	163221782	163221976	+	_Product=AutoIPR: IPR001951:Histone H4%3B IPR009072:Histone-fold%3B;_Length=195;ID=gene:Ha2.3138;Name=Ha2.3138;_Locus_tag=Ha412v1r1_02g031380
cc1	Ha2_163451777	TTGGACCCACTGTACAGGTACGTACGTTTATTACGGCAATTATTGTGATTATGTGCATTGTTTATTAGTCTCTGTTTCTGTATTTCGCTAACACTATCTG[C/T]AGGTATCTGCACCATTTGTCTTGCTACTTCTATTTCAGCGCGCGGGTACAGCCGTGAGTGGTGTACGACCACAAATCTTTTTTTCCTTTATTGTTTGTTG	Ha2	gene	164231536	164234715	+	_Product=AutoIPR: IPR004170:WWE domain%3B IPR012317:Poly(ADP-ribose) polymerase%2C catalytic domain%3B IPR022003:RST domain of plant C-terminal%3B;_Length=3180;ID=gene:Ha2.3167;Name=Ha2.3167;_Locus_tag=Ha412v1r1_02g031670
cc1	Ha2_163451777	TTGGACCCACTGTACAGGTACGTACGTTTATTACGGCAATTATTGTGATTATGTGCATTGTTTATTAGTCTCTGTTTCTGTATTTCGCTAACACTATCTG[C/T]AGGTATCTGCACCATTTGTCTTGCTACTTCTATTTCAGCGCGCGGGTACAGCCGTGAGTGGTGTACGACCACAAATCTTTTTTTCCTTTATTGTTTGTTG	Ha2	gene	164154853	164155282	+	_Product=AutoIPR: IPR014977:WRC%3B;_Length=430;ID=gene:Ha2.3166;Name=Ha2.3166;_Locus_tag=Ha412v1r1_02g031660
cc1	Ha2_163451777	TTGGACCCACTGTACAGGTACGTACGTTTATTACGGCAATTATTGTGATTATGTGCATTGTTTATTAGTCTCTGTTTCTGTATTTCGCTAACACTATCTG[C/T]AGGTATCTGCACCATTTGTCTTGCTACTTCTATTTCAGCGCGCGGGTACAGCCGTGAGTGGTGTACGACCACAAATCTTTTTTTCCTTTATTGTTTGTTG	Ha2	gene	163408193	163408357	-	_Product=AutoIPR: IPR024283:Domain of unknown function DUF3406%2C chloroplast translocase%3B;_Length=165;ID=gene:Ha2.3145;Name=Ha2.3145;_Locus_tag=Ha412v1r1_02g031450
cc1	Ha2_163451777	TTGGACCCACTGTACAGGTACGTACGTTTATTACGGCAATTATTGTGATTATGTGCATTGTTTATTAGTCTCTGTTTCTGTATTTCGCTAACACTATCTG[C/T]AGGTATCTGCACCATTTGTCTTGCTACTTCTATTTCAGCGCGCGGGTACAGCCGTGAGTGGTGTACGACCACAAATCTTTTTTTCCTTTATTGTTTGTTG	Ha2	gene	163407597	163407821	+	_Product=AutoIPR: IPR024283:Domain of unknown function DUF3406%2C chloroplast translocase%3B;_Length=225;ID=gene:Ha2.3144;Name=Ha2.3144;_Locus_tag=Ha412v1r1_02g031440
cc1	Ha2_163451777	TTGGACCCACTGTACAGGTACGTACGTTTATTACGGCAATTATTGTGATTATGTGCATTGTTTATTAGTCTCTGTTTCTGTATTTCGCTAACACTATCTG[C/T]AGGTATCTGCACCATTTGTCTTGCTACTTCTATTTCAGCGCGCGGGTACAGCCGTGAGTGGTGTACGACCACAAATCTTTTTTTCCTTTATTGTTTGTTG	Ha2	gene	162485112	162486551	-	ID=gene:Ha2.3126;_Product=AutoIPR: IPR021864:Protein of unknown function DUF3475%3B;_Length=1440;_Locus_tag=Ha412v1r1_02g031260;Name=Ha2.3126
cc1	Ha2_163451777	TTGGACCCACTGTACAGGTACGTACGTTTATTACGGCAATTATTGTGATTATGTGCATTGTTTATTAGTCTCTGTTTCTGTATTTCGCTAACACTATCTG[C/T]AGGTATCTGCACCATTTGTCTTGCTACTTCTATTTCAGCGCGCGGGTACAGCCGTGAGTGGTGTACGACCACAAATCTTTTTTTCCTTTATTGTTTGTTG	Ha2	gene	163053456	163057007	-	ID=gene:Ha2.3135;_Product=AutoIPR: IPR001480:Bulb-type lectin domain%3B IPR003609:Apple-like%3B IPR013320:Concanavalin A-like lectin/glucanase%2C subgroup%3B IPR016250:Tyrosine-protein kinase%2C non-receptor Fes%2C subgroup%3B;_Length=3552;_Locus_tag=Ha412v1r1_02g031350;Name=Ha2.3135
cc1	Ha2_163451777	TTGGACCCACTGTACAGGTACGTACGTTTATTACGGCAATTATTGTGATTATGTGCATTGTTTATTAGTCTCTGTTTCTGTATTTCGCTAACACTATCTG[C/T]AGGTATCTGCACCATTTGTCTTGCTACTTCTATTTCAGCGCGCGGGTACAGCCGTGAGTGGTGTACGACCACAAATCTTTTTTTCCTTTATTGTTTGTTG	Ha2	gene	163612898	163613116	-	ID=gene:Ha2.3148;_Product=AutoIPR: IPR008889:VQ%3B;_Length=219;_Locus_tag=Ha412v1r1_02g031480;Name=Ha2.3148
cc1	Ha2_163451777	TTGGACCCACTGTACAGGTACGTACGTTTATTACGGCAATTATTGTGATTATGTGCATTGTTTATTAGTCTCTGTTTCTGTATTTCGCTAACACTATCTG[C/T]AGGTATCTGCACCATTTGTCTTGCTACTTCTATTTCAGCGCGCGGGTACAGCCGTGAGTGGTGTACGACCACAAATCTTTTTTTCCTTTATTGTTTGTTG	Ha2	gene	163808212	163809012	+	ID=gene:Ha2.3157;_Product=AutoIPR: IPR001810:F-box domain%3B IPR017451:F-box associated interaction domain%3B;_Length=801;_Locus_tag=Ha412v1r1_02g031570;Name=Ha2.3157
cc1	Ha2_163451777	TTGGACCCACTGTACAGGTACGTACGTTTATTACGGCAATTATTGTGATTATGTGCATTGTTTATTAGTCTCTGTTTCTGTATTTCGCTAACACTATCTG[C/T]AGGTATCTGCACCATTTGTCTTGCTACTTCTATTTCAGCGCGCGGGTACAGCCGTGAGTGGTGTACGACCACAAATCTTTTTTTCCTTTATTGTTTGTTG	Ha2	gene	163875007	163876811	-	ID=gene:Ha2.3158;_Product=AutoIPR: IPR012442:Protein of unknown function DUF1645%2C plant%3B;_Length=1805;_Locus_tag=Ha412v1r1_02g031580;Name=Ha2.3158
cc1	Ha2_163451777	TTGGACCCACTGTACAGGTACGTACGTTTATTACGGCAATTATTGTGATTATGTGCATTGTTTATTAGTCTCTGTTTCTGTATTTCGCTAACACTATCTG[C/T]AGGTATCTGCACCATTTGTCTTGCTACTTCTATTTCAGCGCGCGGGTACAGCCGTGAGTGGTGTACGACCACAAATCTTTTTTTCCTTTATTGTTTGTTG	Ha2	gene	164085303	164093111	+	ID=gene:Ha2.3164;_Product=AutoIPR: IPR014721:Ribosomal protein S5 domain 2-type fold%2C subgroup%3B IPR015947:PUA-like domain%3B IPR027065:Lon protease%3B IPR027417:P-loop containing nucleoside triphosphate hydrolase%3B;_Length=7809;_Locus_tag=Ha412v1r1_02g031640;Name=Ha2.3164
cc1	Ha2_163451777	TTGGACCCACTGTACAGGTACGTACGTTTATTACGGCAATTATTGTGATTATGTGCATTGTTTATTAGTCTCTGTTTCTGTATTTCGCTAACACTATCTG[C/T]AGGTATCTGCACCATTTGTCTTGCTACTTCTATTTCAGCGCGCGGGTACAGCCGTGAGTGGTGTACGACCACAAATCTTTTTTTCCTTTATTGTTTGTTG	Ha2	gene	164307933	164309333	+	ID=gene:Ha2.3168;_Product=AutoIPR: IPR000407:Nucleoside phosphatase GDA1/CD39%3B;_Length=1401;_Locus_tag=Ha412v1r1_02g031680;Name=Ha2.3168
cc1	Ha2_163451777	TTGGACCCACTGTACAGGTACGTACGTTTATTACGGCAATTATTGTGATTATGTGCATTGTTTATTAGTCTCTGTTTCTGTATTTCGCTAACACTATCTG[C/T]AGGTATCTGCACCATTTGTCTTGCTACTTCTATTTCAGCGCGCGGGTACAGCCGTGAGTGGTGTACGACCACAAATCTTTTTTTCCTTTATTGTTTGTTG	Ha2	gene	164443906	164446464	-	ID=gene:Ha2.3171;_Length=2559;_Product=AutoIPR: IPR015633:E2F Family%3B;_Locus_tag=Ha412v1r1_02g031710;Name=Ha2.3171
cc1	Ha2_163451777	TTGGACCCACTGTACAGGTACGTACGTTTATTACGGCAATTATTGTGATTATGTGCATTGTTTATTAGTCTCTGTTTCTGTATTTCGCTAACACTATCTG[C/T]AGGTATCTGCACCATTTGTCTTGCTACTTCTATTTCAGCGCGCGGGTACAGCCGTGAGTGGTGTACGACCACAAATCTTTTTTTCCTTTATTGTTTGTTG	Ha2	gene	162551005	162557460	+	Name=Ha2.3129;_Locus_tag=Ha412v1r1_02g031290;_Product=AutoIPR: IPR001721:Threonine dehydratase%2C C-terminal regulatory domain%3B IPR001926:Tryptophan synthase beta subunit-like PLP-dependent enzymes superfamily%3B IPR005787:Threonine dehydratase%2C biosynthetic%3B;_Length=6456;ID=gene:Ha2.3129
cc1	Ha2_163451777	TTGGACCCACTGTACAGGTACGTACGTTTATTACGGCAATTATTGTGATTATGTGCATTGTTTATTAGTCTCTGTTTCTGTATTTCGCTAACACTATCTG[C/T]AGGTATCTGCACCATTTGTCTTGCTACTTCTATTTCAGCGCGCGGGTACAGCCGTGAGTGGTGTACGACCACAAATCTTTTTTTCCTTTATTGTTTGTTG	Ha2	gene	162609851	162612274	-	Name=Ha2.3131;_Locus_tag=Ha412v1r1_02g031310;_Product=AutoIPR: IPR001461:Peptidase A1%3B IPR021109:Aspartic peptidase%3B;_Length=2424;ID=gene:Ha2.3131
cc1	Ha2_163451777	TTGGACCCACTGTACAGGTACGTACGTTTATTACGGCAATTATTGTGATTATGTGCATTGTTTATTAGTCTCTGTTTCTGTATTTCGCTAACACTATCTG[C/T]AGGTATCTGCACCATTTGTCTTGCTACTTCTATTTCAGCGCGCGGGTACAGCCGTGAGTGGTGTACGACCACAAATCTTTTTTTCCTTTATTGTTTGTTG	Ha2	gene	163367121	163368627	-	Name=Ha2.3142;_Locus_tag=Ha412v1r1_02g031420;_Product=AutoIPR: IPR011042:Six-bladed beta-propeller%2C TolB-like%3B;_Length=1507;ID=gene:Ha2.3142
cc1	Ha2_163451777	TTGGACCCACTGTACAGGTACGTACGTTTATTACGGCAATTATTGTGATTATGTGCATTGTTTATTAGTCTCTGTTTCTGTATTTCGCTAACACTATCTG[C/T]AGGTATCTGCACCATTTGTCTTGCTACTTCTATTTCAGCGCGCGGGTACAGCCGTGAGTGGTGTACGACCACAAATCTTTTTTTCCTTTATTGTTTGTTG	Ha2	gene	163614525	163614773	-	Name=Ha2.3149;_Locus_tag=Ha412v1r1_02g031490;_Length=249;_Product=AutoIPR: IPR008889:VQ%3B;ID=gene:Ha2.3149
cc1	Ha2_163451777	TTGGACCCACTGTACAGGTACGTACGTTTATTACGGCAATTATTGTGATTATGTGCATTGTTTATTAGTCTCTGTTTCTGTATTTCGCTAACACTATCTG[C/T]AGGTATCTGCACCATTTGTCTTGCTACTTCTATTTCAGCGCGCGGGTACAGCCGTGAGTGGTGTACGACCACAAATCTTTTTTTCCTTTATTGTTTGTTG	Ha2	gene	163633080	163634214	-	Name=Ha2.3150;_Locus_tag=Ha412v1r1_02g031500;_Product=AutoIPR: IPR026961:PGG domain%3B;_Length=1135;ID=gene:Ha2.3150
cc1	Ha2_163451777	TTGGACCCACTGTACAGGTACGTACGTTTATTACGGCAATTATTGTGATTATGTGCATTGTTTATTAGTCTCTGTTTCTGTATTTCGCTAACACTATCTG[C/T]AGGTATCTGCACCATTTGTCTTGCTACTTCTATTTCAGCGCGCGGGTACAGCCGTGAGTGGTGTACGACCACAAATCTTTTTTTCCTTTATTGTTTGTTG	Ha2	gene	163669801	163675037	-	Name=Ha2.3151;_Locus_tag=Ha412v1r1_02g031510;_Product=AutoIPR: IPR001282:Glucose-6-phosphate dehydrogenase%3B;_Length=5237;ID=gene:Ha2.3151
cc1	Ha2_163451777	TTGGACCCACTGTACAGGTACGTACGTTTATTACGGCAATTATTGTGATTATGTGCATTGTTTATTAGTCTCTGTTTCTGTATTTCGCTAACACTATCTG[C/T]AGGTATCTGCACCATTTGTCTTGCTACTTCTATTTCAGCGCGCGGGTACAGCCGTGAGTGGTGTACGACCACAAATCTTTTTTTCCTTTATTGTTTGTTG	Ha2	gene	163889389	163891504	-	Name=Ha2.3159;_Locus_tag=Ha412v1r1_02g031590;_Product=AutoIPR: IPR001563:Peptidase S10%2C serine carboxypeptidase%3B;_Length=2116;ID=gene:Ha2.3159
cc1	Ha2_163990967	ACTTAAATCGTATCCTGGACAGATTGAAAATTGTGTAAAAATTTAAGTGGATTAGTATATCGACAATCTAAGCGAATTGTTTAATTCTGAGTATGTAATT[A/G]AAGCTTAACGGTACTCGTGACTTGTCAAATAGCTGATATGATTCCCTAACACGCTCGCCAAAAATATGTTTGTAAATAGTTTACTTTCATTGTAGTTTAT	Ha2	gene	163255088	163266100	-	_Length=11013;_Product=AutoIPR: IPR008803:RHD3/Sey1%3B IPR027417:P-loop containing nucleoside triphosphate hydrolase%3B;ID=gene:Ha2.3140;Name=Ha2.3140;_Locus_tag=Ha412v1r1_02g031400
cc1	Ha2_163990967	ACTTAAATCGTATCCTGGACAGATTGAAAATTGTGTAAAAATTTAAGTGGATTAGTATATCGACAATCTAAGCGAATTGTTTAATTCTGAGTATGTAATT[A/G]AAGCTTAACGGTACTCGTGACTTGTCAAATAGCTGATATGATTCCCTAACACGCTCGCCAAAAATATGTTTGTAAATAGTTTACTTTCATTGTAGTTTAT	Ha2	gene	163891838	163894917	+	_Length=3080;_Product=AutoIPR: IPR001563:Peptidase S10%2C serine carboxypeptidase%3B;ID=gene:Ha2.3160;Name=Ha2.3160;_Locus_tag=Ha412v1r1_02g031600
cc1	Ha2_163990967	ACTTAAATCGTATCCTGGACAGATTGAAAATTGTGTAAAAATTTAAGTGGATTAGTATATCGACAATCTAAGCGAATTGTTTAATTCTGAGTATGTAATT[A/G]AAGCTTAACGGTACTCGTGACTTGTCAAATAGCTGATATGATTCCCTAACACGCTCGCCAAAAATATGTTTGTAAATAGTTTACTTTCATTGTAGTTTAT	Ha2	gene	163159258	163159386	+	_Locus_tag=Ha412v1r1_02g031360;Name=Ha2.3136;ID=gene:Ha2.3136;_Length=129;_Product=AutoIPR: IPR003851:Zinc finger%2C Dof-type%3B
cc1	Ha2_163990967	ACTTAAATCGTATCCTGGACAGATTGAAAATTGTGTAAAAATTTAAGTGGATTAGTATATCGACAATCTAAGCGAATTGTTTAATTCTGAGTATGTAATT[A/G]AAGCTTAACGGTACTCGTGACTTGTCAAATAGCTGATATGATTCCCTAACACGCTCGCCAAAAATATGTTTGTAAATAGTTTACTTTCATTGTAGTTTAT	Ha2	gene	163170182	163179750	+	_Locus_tag=Ha412v1r1_02g031370;Name=Ha2.3137;ID=gene:Ha2.3137;_Length=9569;_Product=AutoIPR: IPR008930:Terpenoid cyclases/protein prenyltransferase alpha-alpha toroid%3B IPR008949:Terpenoid synthase%3B
cc1	Ha2_163990967	ACTTAAATCGTATCCTGGACAGATTGAAAATTGTGTAAAAATTTAAGTGGATTAGTATATCGACAATCTAAGCGAATTGTTTAATTCTGAGTATGTAATT[A/G]AAGCTTAACGGTACTCGTGACTTGTCAAATAGCTGATATGATTCCCTAACACGCTCGCCAAAAATATGTTTGTAAATAGTTTACTTTCATTGTAGTTTAT	Ha2	gene	163237763	163238846	+	_Locus_tag=Ha412v1r1_02g031390;Name=Ha2.3139;ID=gene:Ha2.3139;_Length=1084;_Product=AutoIPR: IPR001128:Cytochrome P450%3B
cc1	Ha2_163990967	ACTTAAATCGTATCCTGGACAGATTGAAAATTGTGTAAAAATTTAAGTGGATTAGTATATCGACAATCTAAGCGAATTGTTTAATTCTGAGTATGTAATT[A/G]AAGCTTAACGGTACTCGTGACTTGTCAAATAGCTGATATGATTCCCTAACACGCTCGCCAAAAATATGTTTGTAAATAGTTTACTTTCATTGTAGTTTAT	Ha2	gene	163365326	163367036	+	_Locus_tag=Ha412v1r1_02g031410;Name=Ha2.3141;ID=gene:Ha2.3141;_Product=AutoIPR: IPR000850:Adenylate kinase%3B;_Length=1711
cc1	Ha2_163990967	ACTTAAATCGTATCCTGGACAGATTGAAAATTGTGTAAAAATTTAAGTGGATTAGTATATCGACAATCTAAGCGAATTGTTTAATTCTGAGTATGTAATT[A/G]AAGCTTAACGGTACTCGTGACTTGTCAAATAGCTGATATGATTCCCTAACACGCTCGCCAAAAATATGTTTGTAAATAGTTTACTTTCATTGTAGTTTAT	Ha2	gene	163716045	163720437	-	_Locus_tag=Ha412v1r1_02g031540;Name=Ha2.3154;ID=gene:Ha2.3154;_Length=4393;_Product=AutoIPR: IPR002290:Serine/threonine- / dual specificity protein kinase%2C catalytic domain%3B IPR011992:EF-hand domain pair%3B IPR020776:Tyrosine-protein kinase%2C non-receptor Jak1%3B
cc1	Ha2_163990967	ACTTAAATCGTATCCTGGACAGATTGAAAATTGTGTAAAAATTTAAGTGGATTAGTATATCGACAATCTAAGCGAATTGTTTAATTCTGAGTATGTAATT[A/G]AAGCTTAACGGTACTCGTGACTTGTCAAATAGCTGATATGATTCCCTAACACGCTCGCCAAAAATATGTTTGTAAATAGTTTACTTTCATTGTAGTTTAT	Ha2	gene	163805627	163806789	+	_Locus_tag=Ha412v1r1_02g031560;Name=Ha2.3156;ID=gene:Ha2.3156;_Product=AutoIPR: IPR001810:F-box domain%3B IPR017451:F-box associated interaction domain%3B;_Length=1163
cc1	Ha2_163990967	ACTTAAATCGTATCCTGGACAGATTGAAAATTGTGTAAAAATTTAAGTGGATTAGTATATCGACAATCTAAGCGAATTGTTTAATTCTGAGTATGTAATT[A/G]AAGCTTAACGGTACTCGTGACTTGTCAAATAGCTGATATGATTCCCTAACACGCTCGCCAAAAATATGTTTGTAAATAGTTTACTTTCATTGTAGTTTAT	Ha2	gene	164476417	164481825	-	_Locus_tag=Ha412v1r1_02g031720;Name=Ha2.3172;ID=gene:Ha2.3172;_Product=AutoIPR: IPR005269:Cytokinin riboside 5'-monophosphate phosphoribohydrolase LOG%3B;_Length=5409
cc1	Ha2_163990967	ACTTAAATCGTATCCTGGACAGATTGAAAATTGTGTAAAAATTTAAGTGGATTAGTATATCGACAATCTAAGCGAATTGTTTAATTCTGAGTATGTAATT[A/G]AAGCTTAACGGTACTCGTGACTTGTCAAATAGCTGATATGATTCCCTAACACGCTCGCCAAAAATATGTTTGTAAATAGTTTACTTTCATTGTAGTTTAT	Ha2	gene	164530760	164534376	+	_Locus_tag=Ha412v1r1_02g031750;Name=Ha2.3175;ID=gene:Ha2.3175;_Length=3617;_Product=AutoIPR: IPR012336:Thioredoxin-like fold%3B
cc1	Ha2_163990967	ACTTAAATCGTATCCTGGACAGATTGAAAATTGTGTAAAAATTTAAGTGGATTAGTATATCGACAATCTAAGCGAATTGTTTAATTCTGAGTATGTAATT[A/G]AAGCTTAACGGTACTCGTGACTTGTCAAATAGCTGATATGATTCCCTAACACGCTCGCCAAAAATATGTTTGTAAATAGTTTACTTTCATTGTAGTTTAT	Ha2	gene	164552364	164554637	-	_Locus_tag=Ha412v1r1_02g031760;Name=Ha2.3176;ID=gene:Ha2.3176;_Product=AutoIPR: IPR005269:Cytokinin riboside 5'-monophosphate phosphoribohydrolase LOG%3B;_Length=2274
cc1	Ha2_163990967	ACTTAAATCGTATCCTGGACAGATTGAAAATTGTGTAAAAATTTAAGTGGATTAGTATATCGACAATCTAAGCGAATTGTTTAATTCTGAGTATGTAATT[A/G]AAGCTTAACGGTACTCGTGACTTGTCAAATAGCTGATATGATTCCCTAACACGCTCGCCAAAAATATGTTTGTAAATAGTTTACTTTCATTGTAGTTTAT	Ha2	gene	163221782	163221976	+	_Product=AutoIPR: IPR001951:Histone H4%3B IPR009072:Histone-fold%3B;_Length=195;ID=gene:Ha2.3138;Name=Ha2.3138;_Locus_tag=Ha412v1r1_02g031380
cc1	Ha2_163990967	ACTTAAATCGTATCCTGGACAGATTGAAAATTGTGTAAAAATTTAAGTGGATTAGTATATCGACAATCTAAGCGAATTGTTTAATTCTGAGTATGTAATT[A/G]AAGCTTAACGGTACTCGTGACTTGTCAAATAGCTGATATGATTCCCTAACACGCTCGCCAAAAATATGTTTGTAAATAGTTTACTTTCATTGTAGTTTAT	Ha2	gene	164231536	164234715	+	_Product=AutoIPR: IPR004170:WWE domain%3B IPR012317:Poly(ADP-ribose) polymerase%2C catalytic domain%3B IPR022003:RST domain of plant C-terminal%3B;_Length=3180;ID=gene:Ha2.3167;Name=Ha2.3167;_Locus_tag=Ha412v1r1_02g031670
cc1	Ha2_163990967	ACTTAAATCGTATCCTGGACAGATTGAAAATTGTGTAAAAATTTAAGTGGATTAGTATATCGACAATCTAAGCGAATTGTTTAATTCTGAGTATGTAATT[A/G]AAGCTTAACGGTACTCGTGACTTGTCAAATAGCTGATATGATTCCCTAACACGCTCGCCAAAAATATGTTTGTAAATAGTTTACTTTCATTGTAGTTTAT	Ha2	gene	164154853	164155282	+	_Product=AutoIPR: IPR014977:WRC%3B;_Length=430;ID=gene:Ha2.3166;Name=Ha2.3166;_Locus_tag=Ha412v1r1_02g031660
cc1	Ha2_163990967	ACTTAAATCGTATCCTGGACAGATTGAAAATTGTGTAAAAATTTAAGTGGATTAGTATATCGACAATCTAAGCGAATTGTTTAATTCTGAGTATGTAATT[A/G]AAGCTTAACGGTACTCGTGACTTGTCAAATAGCTGATATGATTCCCTAACACGCTCGCCAAAAATATGTTTGTAAATAGTTTACTTTCATTGTAGTTTAT	Ha2	gene	163408193	163408357	-	_Product=AutoIPR: IPR024283:Domain of unknown function DUF3406%2C chloroplast translocase%3B;_Length=165;ID=gene:Ha2.3145;Name=Ha2.3145;_Locus_tag=Ha412v1r1_02g031450
cc1	Ha2_163990967	ACTTAAATCGTATCCTGGACAGATTGAAAATTGTGTAAAAATTTAAGTGGATTAGTATATCGACAATCTAAGCGAATTGTTTAATTCTGAGTATGTAATT[A/G]AAGCTTAACGGTACTCGTGACTTGTCAAATAGCTGATATGATTCCCTAACACGCTCGCCAAAAATATGTTTGTAAATAGTTTACTTTCATTGTAGTTTAT	Ha2	gene	163407597	163407821	+	_Product=AutoIPR: IPR024283:Domain of unknown function DUF3406%2C chloroplast translocase%3B;_Length=225;ID=gene:Ha2.3144;Name=Ha2.3144;_Locus_tag=Ha412v1r1_02g031440
cc1	Ha2_163990967	ACTTAAATCGTATCCTGGACAGATTGAAAATTGTGTAAAAATTTAAGTGGATTAGTATATCGACAATCTAAGCGAATTGTTTAATTCTGAGTATGTAATT[A/G]AAGCTTAACGGTACTCGTGACTTGTCAAATAGCTGATATGATTCCCTAACACGCTCGCCAAAAATATGTTTGTAAATAGTTTACTTTCATTGTAGTTTAT	Ha2	gene	163053456	163057007	-	ID=gene:Ha2.3135;_Product=AutoIPR: IPR001480:Bulb-type lectin domain%3B IPR003609:Apple-like%3B IPR013320:Concanavalin A-like lectin/glucanase%2C subgroup%3B IPR016250:Tyrosine-protein kinase%2C non-receptor Fes%2C subgroup%3B;_Length=3552;_Locus_tag=Ha412v1r1_02g031350;Name=Ha2.3135
cc1	Ha2_163990967	ACTTAAATCGTATCCTGGACAGATTGAAAATTGTGTAAAAATTTAAGTGGATTAGTATATCGACAATCTAAGCGAATTGTTTAATTCTGAGTATGTAATT[A/G]AAGCTTAACGGTACTCGTGACTTGTCAAATAGCTGATATGATTCCCTAACACGCTCGCCAAAAATATGTTTGTAAATAGTTTACTTTCATTGTAGTTTAT	Ha2	gene	163612898	163613116	-	ID=gene:Ha2.3148;_Product=AutoIPR: IPR008889:VQ%3B;_Length=219;_Locus_tag=Ha412v1r1_02g031480;Name=Ha2.3148
cc1	Ha2_163990967	ACTTAAATCGTATCCTGGACAGATTGAAAATTGTGTAAAAATTTAAGTGGATTAGTATATCGACAATCTAAGCGAATTGTTTAATTCTGAGTATGTAATT[A/G]AAGCTTAACGGTACTCGTGACTTGTCAAATAGCTGATATGATTCCCTAACACGCTCGCCAAAAATATGTTTGTAAATAGTTTACTTTCATTGTAGTTTAT	Ha2	gene	163808212	163809012	+	ID=gene:Ha2.3157;_Product=AutoIPR: IPR001810:F-box domain%3B IPR017451:F-box associated interaction domain%3B;_Length=801;_Locus_tag=Ha412v1r1_02g031570;Name=Ha2.3157
cc1	Ha2_163990967	ACTTAAATCGTATCCTGGACAGATTGAAAATTGTGTAAAAATTTAAGTGGATTAGTATATCGACAATCTAAGCGAATTGTTTAATTCTGAGTATGTAATT[A/G]AAGCTTAACGGTACTCGTGACTTGTCAAATAGCTGATATGATTCCCTAACACGCTCGCCAAAAATATGTTTGTAAATAGTTTACTTTCATTGTAGTTTAT	Ha2	gene	163875007	163876811	-	ID=gene:Ha2.3158;_Product=AutoIPR: IPR012442:Protein of unknown function DUF1645%2C plant%3B;_Length=1805;_Locus_tag=Ha412v1r1_02g031580;Name=Ha2.3158
cc1	Ha2_163990967	ACTTAAATCGTATCCTGGACAGATTGAAAATTGTGTAAAAATTTAAGTGGATTAGTATATCGACAATCTAAGCGAATTGTTTAATTCTGAGTATGTAATT[A/G]AAGCTTAACGGTACTCGTGACTTGTCAAATAGCTGATATGATTCCCTAACACGCTCGCCAAAAATATGTTTGTAAATAGTTTACTTTCATTGTAGTTTAT	Ha2	gene	164085303	164093111	+	ID=gene:Ha2.3164;_Product=AutoIPR: IPR014721:Ribosomal protein S5 domain 2-type fold%2C subgroup%3B IPR015947:PUA-like domain%3B IPR027065:Lon protease%3B IPR027417:P-loop containing nucleoside triphosphate hydrolase%3B;_Length=7809;_Locus_tag=Ha412v1r1_02g031640;Name=Ha2.3164
cc1	Ha2_163990967	ACTTAAATCGTATCCTGGACAGATTGAAAATTGTGTAAAAATTTAAGTGGATTAGTATATCGACAATCTAAGCGAATTGTTTAATTCTGAGTATGTAATT[A/G]AAGCTTAACGGTACTCGTGACTTGTCAAATAGCTGATATGATTCCCTAACACGCTCGCCAAAAATATGTTTGTAAATAGTTTACTTTCATTGTAGTTTAT	Ha2	gene	164307933	164309333	+	ID=gene:Ha2.3168;_Product=AutoIPR: IPR000407:Nucleoside phosphatase GDA1/CD39%3B;_Length=1401;_Locus_tag=Ha412v1r1_02g031680;Name=Ha2.3168
cc1	Ha2_163990967	ACTTAAATCGTATCCTGGACAGATTGAAAATTGTGTAAAAATTTAAGTGGATTAGTATATCGACAATCTAAGCGAATTGTTTAATTCTGAGTATGTAATT[A/G]AAGCTTAACGGTACTCGTGACTTGTCAAATAGCTGATATGATTCCCTAACACGCTCGCCAAAAATATGTTTGTAAATAGTTTACTTTCATTGTAGTTTAT	Ha2	gene	164443906	164446464	-	ID=gene:Ha2.3171;_Length=2559;_Product=AutoIPR: IPR015633:E2F Family%3B;_Locus_tag=Ha412v1r1_02g031710;Name=Ha2.3171
cc1	Ha2_163990967	ACTTAAATCGTATCCTGGACAGATTGAAAATTGTGTAAAAATTTAAGTGGATTAGTATATCGACAATCTAAGCGAATTGTTTAATTCTGAGTATGTAATT[A/G]AAGCTTAACGGTACTCGTGACTTGTCAAATAGCTGATATGATTCCCTAACACGCTCGCCAAAAATATGTTTGTAAATAGTTTACTTTCATTGTAGTTTAT	Ha2	gene	163367121	163368627	-	Name=Ha2.3142;_Locus_tag=Ha412v1r1_02g031420;_Product=AutoIPR: IPR011042:Six-bladed beta-propeller%2C TolB-like%3B;_Length=1507;ID=gene:Ha2.3142
cc1	Ha2_163990967	ACTTAAATCGTATCCTGGACAGATTGAAAATTGTGTAAAAATTTAAGTGGATTAGTATATCGACAATCTAAGCGAATTGTTTAATTCTGAGTATGTAATT[A/G]AAGCTTAACGGTACTCGTGACTTGTCAAATAGCTGATATGATTCCCTAACACGCTCGCCAAAAATATGTTTGTAAATAGTTTACTTTCATTGTAGTTTAT	Ha2	gene	163614525	163614773	-	Name=Ha2.3149;_Locus_tag=Ha412v1r1_02g031490;_Length=249;_Product=AutoIPR: IPR008889:VQ%3B;ID=gene:Ha2.3149
cc1	Ha2_163990967	ACTTAAATCGTATCCTGGACAGATTGAAAATTGTGTAAAAATTTAAGTGGATTAGTATATCGACAATCTAAGCGAATTGTTTAATTCTGAGTATGTAATT[A/G]AAGCTTAACGGTACTCGTGACTTGTCAAATAGCTGATATGATTCCCTAACACGCTCGCCAAAAATATGTTTGTAAATAGTTTACTTTCATTGTAGTTTAT	Ha2	gene	163633080	163634214	-	Name=Ha2.3150;_Locus_tag=Ha412v1r1_02g031500;_Product=AutoIPR: IPR026961:PGG domain%3B;_Length=1135;ID=gene:Ha2.3150
cc1	Ha2_163990967	ACTTAAATCGTATCCTGGACAGATTGAAAATTGTGTAAAAATTTAAGTGGATTAGTATATCGACAATCTAAGCGAATTGTTTAATTCTGAGTATGTAATT[A/G]AAGCTTAACGGTACTCGTGACTTGTCAAATAGCTGATATGATTCCCTAACACGCTCGCCAAAAATATGTTTGTAAATAGTTTACTTTCATTGTAGTTTAT	Ha2	gene	163669801	163675037	-	Name=Ha2.3151;_Locus_tag=Ha412v1r1_02g031510;_Product=AutoIPR: IPR001282:Glucose-6-phosphate dehydrogenase%3B;_Length=5237;ID=gene:Ha2.3151
cc1	Ha2_163990967	ACTTAAATCGTATCCTGGACAGATTGAAAATTGTGTAAAAATTTAAGTGGATTAGTATATCGACAATCTAAGCGAATTGTTTAATTCTGAGTATGTAATT[A/G]AAGCTTAACGGTACTCGTGACTTGTCAAATAGCTGATATGATTCCCTAACACGCTCGCCAAAAATATGTTTGTAAATAGTTTACTTTCATTGTAGTTTAT	Ha2	gene	163889389	163891504	-	Name=Ha2.3159;_Locus_tag=Ha412v1r1_02g031590;_Product=AutoIPR: IPR001563:Peptidase S10%2C serine carboxypeptidase%3B;_Length=2116;ID=gene:Ha2.3159
cc1	Ha2_163990967	ACTTAAATCGTATCCTGGACAGATTGAAAATTGTGTAAAAATTTAAGTGGATTAGTATATCGACAATCTAAGCGAATTGTTTAATTCTGAGTATGTAATT[A/G]AAGCTTAACGGTACTCGTGACTTGTCAAATAGCTGATATGATTCCCTAACACGCTCGCCAAAAATATGTTTGTAAATAGTTTACTTTCATTGTAGTTTAT	Ha2	gene	164522692	164523801	-	Name=Ha2.3173;_Locus_tag=Ha412v1r1_02g031730;_Length=1110;_Product=AutoIPR: IPR015633:E2F Family%3B;ID=gene:Ha2.3173
cc1	Ha2_163990967	ACTTAAATCGTATCCTGGACAGATTGAAAATTGTGTAAAAATTTAAGTGGATTAGTATATCGACAATCTAAGCGAATTGTTTAATTCTGAGTATGTAATT[A/G]AAGCTTAACGGTACTCGTGACTTGTCAAATAGCTGATATGATTCCCTAACACGCTCGCCAAAAATATGTTTGTAAATAGTTTACTTTCATTGTAGTTTAT	Ha2	gene	164524383	164526975	-	Name=Ha2.3174;_Locus_tag=Ha412v1r1_02g031740;_Product=AutoIPR: IPR011991:Winged helix-turn-helix DNA-binding domain%3B IPR015633:E2F Family%3B;_Length=2593;ID=gene:Ha2.3174
cc1	Ha2_163990967	ACTTAAATCGTATCCTGGACAGATTGAAAATTGTGTAAAAATTTAAGTGGATTAGTATATCGACAATCTAAGCGAATTGTTTAATTCTGAGTATGTAATT[A/G]AAGCTTAACGGTACTCGTGACTTGTCAAATAGCTGATATGATTCCCTAACACGCTCGCCAAAAATATGTTTGTAAATAGTTTACTTTCATTGTAGTTTAT	Ha2	gene	164858706	164859317	-	Name=Ha2.3177;_Locus_tag=Ha412v1r1_02g031770;_Length=612;_Product=AutoIPR: IPR001128:Cytochrome P450%3B;ID=gene:Ha2.3177
cc1	Ha2_163990967	ACTTAAATCGTATCCTGGACAGATTGAAAATTGTGTAAAAATTTAAGTGGATTAGTATATCGACAATCTAAGCGAATTGTTTAATTCTGAGTATGTAATT[A/G]AAGCTTAACGGTACTCGTGACTTGTCAAATAGCTGATATGATTCCCTAACACGCTCGCCAAAAATATGTTTGTAAATAGTTTACTTTCATTGTAGTTTAT	Ha2	gene	164862726	164863058	-	Name=Ha2.3178;_Locus_tag=Ha412v1r1_02g031780;_Product=AutoIPR: IPR001128:Cytochrome P450%3B;_Length=333;ID=gene:Ha2.3178
cc1	Ha2_197724622	GTTTCCGCCGCGGTTTGTTGTTTTAACGCGGTCGGGGTGTGACACCTTGGTTGTGGGTCTCGTTAAATTTTTGTTCAGAGAATCTATCCGCCAAGCTCGA[C/T]GACTTTGGTCGAGACGACCTATCACCATAAAAGGGCACGCACATTTTTTGCTGCCGGTTTTCCTAACCGTGGCCTTACTCTCATGCTCGTCACTACGACA	Ha2	gene	196741373	196741519	-	_Locus_tag=Ha412v1r1_02g038360;Name=Ha2.3836;ID=gene:Ha2.3836;_Product=AutoIPR: IPR020775:Tyrosine-protein kinase%2C non-receptor Jak3%3B;_Length=147
cc1	Ha2_197724622	GTTTCCGCCGCGGTTTGTTGTTTTAACGCGGTCGGGGTGTGACACCTTGGTTGTGGGTCTCGTTAAATTTTTGTTCAGAGAATCTATCCGCCAAGCTCGA[C/T]GACTTTGGTCGAGACGACCTATCACCATAAAAGGGCACGCACATTTTTTGCTGCCGGTTTTCCTAACCGTGGCCTTACTCTCATGCTCGTCACTACGACA	Ha2	gene	197332381	197332515	+	_Locus_tag=Ha412v1r1_02g038430;Name=Ha2.3843;ID=gene:Ha2.3843;_Length=135;_Product=AutoIPR: IPR011009:Protein kinase-like domain%3B
cc1	Ha2_197724622	GTTTCCGCCGCGGTTTGTTGTTTTAACGCGGTCGGGGTGTGACACCTTGGTTGTGGGTCTCGTTAAATTTTTGTTCAGAGAATCTATCCGCCAAGCTCGA[C/T]GACTTTGGTCGAGACGACCTATCACCATAAAAGGGCACGCACATTTTTTGCTGCCGGTTTTCCTAACCGTGGCCTTACTCTCATGCTCGTCACTACGACA	Ha2	gene	197399503	197401837	+	_Locus_tag=Ha412v1r1_02g038440;Name=Ha2.3844;ID=gene:Ha2.3844;_Length=2335;_Product=AutoIPR: IPR000767:Disease resistance protein%3B IPR027417:P-loop containing nucleoside triphosphate hydrolase%3B
cc1	Ha2_197724622	GTTTCCGCCGCGGTTTGTTGTTTTAACGCGGTCGGGGTGTGACACCTTGGTTGTGGGTCTCGTTAAATTTTTGTTCAGAGAATCTATCCGCCAAGCTCGA[C/T]GACTTTGGTCGAGACGACCTATCACCATAAAAGGGCACGCACATTTTTTGCTGCCGGTTTTCCTAACCGTGGCCTTACTCTCATGCTCGTCACTACGACA	Ha2	gene	197624419	197625683	-	_Locus_tag=Ha412v1r1_02g038550;Name=Ha2.3855;ID=gene:Ha2.3855;_Product=AutoIPR: IPR001810:F-box domain%3B IPR017451:F-box associated interaction domain%3B;_Length=1265
cc1	Ha2_197724622	GTTTCCGCCGCGGTTTGTTGTTTTAACGCGGTCGGGGTGTGACACCTTGGTTGTGGGTCTCGTTAAATTTTTGTTCAGAGAATCTATCCGCCAAGCTCGA[C/T]GACTTTGGTCGAGACGACCTATCACCATAAAAGGGCACGCACATTTTTTGCTGCCGGTTTTCCTAACCGTGGCCTTACTCTCATGCTCGTCACTACGACA	Ha2	gene	198003462	198003872	-	_Locus_tag=Ha412v1r1_02g038600;Name=Ha2.3860;ID=gene:Ha2.3860;_Product=AutoIPR: IPR000558:Histone H2B%3B IPR009072:Histone-fold%3B;_Length=411
cc1	Ha2_197724622	GTTTCCGCCGCGGTTTGTTGTTTTAACGCGGTCGGGGTGTGACACCTTGGTTGTGGGTCTCGTTAAATTTTTGTTCAGAGAATCTATCCGCCAAGCTCGA[C/T]GACTTTGGTCGAGACGACCTATCACCATAAAAGGGCACGCACATTTTTTGCTGCCGGTTTTCCTAACCGTGGCCTTACTCTCATGCTCGTCACTACGACA	Ha2	gene	198249079	198251188	+	_Locus_tag=Ha412v1r1_02g038730;Name=Ha2.3873;ID=gene:Ha2.3873;_Length=2110;_Product=AutoIPR: IPR020683:Ankyrin repeat-containing domain%3B IPR026961:PGG domain%3B
cc1	Ha2_197724622	GTTTCCGCCGCGGTTTGTTGTTTTAACGCGGTCGGGGTGTGACACCTTGGTTGTGGGTCTCGTTAAATTTTTGTTCAGAGAATCTATCCGCCAAGCTCGA[C/T]GACTTTGGTCGAGACGACCTATCACCATAAAAGGGCACGCACATTTTTTGCTGCCGGTTTTCCTAACCGTGGCCTTACTCTCATGCTCGTCACTACGACA	Ha2	gene	198545850	198546712	-	_Locus_tag=Ha412v1r1_02g038810;Name=Ha2.3881;ID=gene:Ha2.3881;_Product=AutoIPR: IPR001810:F-box domain%3B IPR017451:F-box associated interaction domain%3B;_Length=863
cc1	Ha2_197724622	GTTTCCGCCGCGGTTTGTTGTTTTAACGCGGTCGGGGTGTGACACCTTGGTTGTGGGTCTCGTTAAATTTTTGTTCAGAGAATCTATCCGCCAAGCTCGA[C/T]GACTTTGGTCGAGACGACCTATCACCATAAAAGGGCACGCACATTTTTTGCTGCCGGTTTTCCTAACCGTGGCCTTACTCTCATGCTCGTCACTACGACA	Ha2	gene	198181397	198183039	+	_Product=AutoIPR: IPR001461:Peptidase A1%3B IPR021109:Aspartic peptidase%3B;_Length=1643;ID=gene:Ha2.3869;Name=Ha2.3869;_Locus_tag=Ha412v1r1_02g038690
cc1	Ha2_197724622	GTTTCCGCCGCGGTTTGTTGTTTTAACGCGGTCGGGGTGTGACACCTTGGTTGTGGGTCTCGTTAAATTTTTGTTCAGAGAATCTATCCGCCAAGCTCGA[C/T]GACTTTGGTCGAGACGACCTATCACCATAAAAGGGCACGCACATTTTTTGCTGCCGGTTTTCCTAACCGTGGCCTTACTCTCATGCTCGTCACTACGACA	Ha2	gene	197598884	197601518	-	_Product=AutoIPR: IPR001611:Leucine-rich repeat%3B IPR003591:Leucine-rich repeat%2C typical subtype%3B IPR025875:Leucine rich repeat 4%3B ;_Length=2635;ID=gene:Ha2.3853;Name=Ha2.3853;_Locus_tag=Ha412v1r1_02g038530
cc1	Ha2_197724622	GTTTCCGCCGCGGTTTGTTGTTTTAACGCGGTCGGGGTGTGACACCTTGGTTGTGGGTCTCGTTAAATTTTTGTTCAGAGAATCTATCCGCCAAGCTCGA[C/T]GACTTTGGTCGAGACGACCTATCACCATAAAAGGGCACGCACATTTTTTGCTGCCGGTTTTCCTAACCGTGGCCTTACTCTCATGCTCGTCACTACGACA	Ha2	gene	198543047	198544224	-	_Product=AutoIPR: IPR001810:F-box domain%3B IPR017451:F-box associated interaction domain%3B;_Length=1178;ID=gene:Ha2.3880;Name=Ha2.3880;_Locus_tag=Ha412v1r1_02g038800
cc1	Ha2_197724622	GTTTCCGCCGCGGTTTGTTGTTTTAACGCGGTCGGGGTGTGACACCTTGGTTGTGGGTCTCGTTAAATTTTTGTTCAGAGAATCTATCCGCCAAGCTCGA[C/T]GACTTTGGTCGAGACGACCTATCACCATAAAAGGGCACGCACATTTTTTGCTGCCGGTTTTCCTAACCGTGGCCTTACTCTCATGCTCGTCACTACGACA	Ha2	gene	198204481	198211965	+	_Product=AutoIPR: IPR015943:WD40/YVTN repeat-like-containing domain%3B;_Length=7485;ID=gene:Ha2.3871;Name=Ha2.3871;_Locus_tag=Ha412v1r1_02g038710
cc1	Ha2_197724622	GTTTCCGCCGCGGTTTGTTGTTTTAACGCGGTCGGGGTGTGACACCTTGGTTGTGGGTCTCGTTAAATTTTTGTTCAGAGAATCTATCCGCCAAGCTCGA[C/T]GACTTTGGTCGAGACGACCTATCACCATAAAAGGGCACGCACATTTTTTGCTGCCGGTTTTCCTAACCGTGGCCTTACTCTCATGCTCGTCACTACGACA	Ha2	gene	197224797	197232774	+	ID=gene:Ha2.3840;_Product=AutoIPR: IPR005828:General substrate transporter%3B IPR016196:Major facilitator superfamily domain%2C general substrate transporter%3B;_Length=7978;_Locus_tag=Ha412v1r1_02g038400;Name=Ha2.3840
cc1	Ha2_197724622	GTTTCCGCCGCGGTTTGTTGTTTTAACGCGGTCGGGGTGTGACACCTTGGTTGTGGGTCTCGTTAAATTTTTGTTCAGAGAATCTATCCGCCAAGCTCGA[C/T]GACTTTGGTCGAGACGACCTATCACCATAAAAGGGCACGCACATTTTTTGCTGCCGGTTTTCCTAACCGTGGCCTTACTCTCATGCTCGTCACTACGACA	Ha2	gene	198154611	198155631	+	ID=gene:Ha2.3867;_Length=1021;_Product=AutoIPR: IPR013057:Amino acid transporter%2C transmembrane%3B;_Locus_tag=Ha412v1r1_02g038670;Name=Ha2.3867
cc1	Ha2_197724622	GTTTCCGCCGCGGTTTGTTGTTTTAACGCGGTCGGGGTGTGACACCTTGGTTGTGGGTCTCGTTAAATTTTTGTTCAGAGAATCTATCCGCCAAGCTCGA[C/T]GACTTTGGTCGAGACGACCTATCACCATAAAAGGGCACGCACATTTTTTGCTGCCGGTTTTCCTAACCGTGGCCTTACTCTCATGCTCGTCACTACGACA	Ha2	gene	198360636	198361617	+	ID=gene:Ha2.3877;_Length=982;_Product=AutoIPR: IPR002885:Pentatricopeptide repeat%3B ;_Locus_tag=Ha412v1r1_02g038770;Name=Ha2.3877
cc1	Ha2_197724622	GTTTCCGCCGCGGTTTGTTGTTTTAACGCGGTCGGGGTGTGACACCTTGGTTGTGGGTCTCGTTAAATTTTTGTTCAGAGAATCTATCCGCCAAGCTCGA[C/T]GACTTTGGTCGAGACGACCTATCACCATAAAAGGGCACGCACATTTTTTGCTGCCGGTTTTCCTAACCGTGGCCTTACTCTCATGCTCGTCACTACGACA	Ha2	gene	198601622	198602548	+	ID=gene:Ha2.3883;_Length=927;_Product=AutoIPR: IPR001810:F-box domain%3B IPR017451:F-box associated interaction domain%3B;_Locus_tag=Ha412v1r1_02g038830;Name=Ha2.3883
cc1	Ha2_197724622	GTTTCCGCCGCGGTTTGTTGTTTTAACGCGGTCGGGGTGTGACACCTTGGTTGTGGGTCTCGTTAAATTTTTGTTCAGAGAATCTATCCGCCAAGCTCGA[C/T]GACTTTGGTCGAGACGACCTATCACCATAAAAGGGCACGCACATTTTTTGCTGCCGGTTTTCCTAACCGTGGCCTTACTCTCATGCTCGTCACTACGACA	Ha2	gene	198648393	198648789	-	ID=gene:Ha2.3887;_Product=AutoIPR: IPR001810:F-box domain%3B;_Length=397;_Locus_tag=Ha412v1r1_02g038870;Name=Ha2.3887
cc1	Ha2_197724622	GTTTCCGCCGCGGTTTGTTGTTTTAACGCGGTCGGGGTGTGACACCTTGGTTGTGGGTCTCGTTAAATTTTTGTTCAGAGAATCTATCCGCCAAGCTCGA[C/T]GACTTTGGTCGAGACGACCTATCACCATAAAAGGGCACGCACATTTTTTGCTGCCGGTTTTCCTAACCGTGGCCTTACTCTCATGCTCGTCACTACGACA	Ha2	gene	198690298	198692763	+	ID=gene:Ha2.3889;_Product=AutoIPR: IPR001395:Aldo/keto reductase%3B IPR023210:NADP-dependent oxidoreductase domain%3B;_Length=2466;_Locus_tag=Ha412v1r1_02g038890;Name=Ha2.3889
cc1	Ha2_197724622	GTTTCCGCCGCGGTTTGTTGTTTTAACGCGGTCGGGGTGTGACACCTTGGTTGTGGGTCTCGTTAAATTTTTGTTCAGAGAATCTATCCGCCAAGCTCGA[C/T]GACTTTGGTCGAGACGACCTATCACCATAAAAGGGCACGCACATTTTTTGCTGCCGGTTTTCCTAACCGTGGCCTTACTCTCATGCTCGTCACTACGACA	Ha2	gene	196927785	196935638	+	Name=Ha2.3838;_Locus_tag=Ha412v1r1_02g038380;_Length=7854;_Product=AutoIPR: IPR007271:Nucleotide-sugar transporter%3B;ID=gene:Ha2.3838
cc1	Ha2_197724622	GTTTCCGCCGCGGTTTGTTGTTTTAACGCGGTCGGGGTGTGACACCTTGGTTGTGGGTCTCGTTAAATTTTTGTTCAGAGAATCTATCCGCCAAGCTCGA[C/T]GACTTTGGTCGAGACGACCTATCACCATAAAAGGGCACGCACATTTTTTGCTGCCGGTTTTCCTAACCGTGGCCTTACTCTCATGCTCGTCACTACGACA	Ha2	gene	197205312	197209235	+	Name=Ha2.3839;_Locus_tag=Ha412v1r1_02g038390;_Product=AutoIPR: IPR011009:Protein kinase-like domain%3B IPR011992:EF-hand domain pair%3B IPR021181:Small GTPase superfamily%2C mitochondrial rho type%3B;_Length=3924;ID=gene:Ha2.3839
cc1	Ha2_197724622	GTTTCCGCCGCGGTTTGTTGTTTTAACGCGGTCGGGGTGTGACACCTTGGTTGTGGGTCTCGTTAAATTTTTGTTCAGAGAATCTATCCGCCAAGCTCGA[C/T]GACTTTGGTCGAGACGACCTATCACCATAAAAGGGCACGCACATTTTTTGCTGCCGGTTTTCCTAACCGTGGCCTTACTCTCATGCTCGTCACTACGACA	Ha2	gene	197232776	197233778	+	Name=Ha2.3841;_Locus_tag=Ha412v1r1_02g038410;_Product=AutoIPR: IPR005828:General substrate transporter%3B IPR016196:Major facilitator superfamily domain%2C general substrate transporter%3B;_Length=1003;ID=gene:Ha2.3841
cc1	Ha2_197724622	GTTTCCGCCGCGGTTTGTTGTTTTAACGCGGTCGGGGTGTGACACCTTGGTTGTGGGTCTCGTTAAATTTTTGTTCAGAGAATCTATCCGCCAAGCTCGA[C/T]GACTTTGGTCGAGACGACCTATCACCATAAAAGGGCACGCACATTTTTTGCTGCCGGTTTTCCTAACCGTGGCCTTACTCTCATGCTCGTCACTACGACA	Ha2	gene	197432609	197437147	+	Name=Ha2.3846;_Locus_tag=Ha412v1r1_02g038460;_Product=AutoIPR: IPR005135:Endonuclease/exonuclease/phosphatase%3B;_Length=4539;ID=gene:Ha2.3846
cc1	Ha2_197724622	GTTTCCGCCGCGGTTTGTTGTTTTAACGCGGTCGGGGTGTGACACCTTGGTTGTGGGTCTCGTTAAATTTTTGTTCAGAGAATCTATCCGCCAAGCTCGA[C/T]GACTTTGGTCGAGACGACCTATCACCATAAAAGGGCACGCACATTTTTTGCTGCCGGTTTTCCTAACCGTGGCCTTACTCTCATGCTCGTCACTACGACA	Ha2	gene	197482851	197486014	-	Name=Ha2.3847;_Locus_tag=Ha412v1r1_02g038470;_Length=3164;_Product=AutoIPR: IPR013210:Leucine-rich repeat-containing N-terminal%2C type 2%3B;ID=gene:Ha2.3847
cc1	Ha2_197724622	GTTTCCGCCGCGGTTTGTTGTTTTAACGCGGTCGGGGTGTGACACCTTGGTTGTGGGTCTCGTTAAATTTTTGTTCAGAGAATCTATCCGCCAAGCTCGA[C/T]GACTTTGGTCGAGACGACCTATCACCATAAAAGGGCACGCACATTTTTTGCTGCCGGTTTTCCTAACCGTGGCCTTACTCTCATGCTCGTCACTACGACA	Ha2	gene	197592752	197593661	-	Name=Ha2.3852;_Locus_tag=Ha412v1r1_02g038520;_Length=910;_Product=AutoIPR: IPR013210:Leucine-rich repeat-containing N-terminal%2C type 2%3B;ID=gene:Ha2.3852
cc1	Ha2_197724622	GTTTCCGCCGCGGTTTGTTGTTTTAACGCGGTCGGGGTGTGACACCTTGGTTGTGGGTCTCGTTAAATTTTTGTTCAGAGAATCTATCCGCCAAGCTCGA[C/T]GACTTTGGTCGAGACGACCTATCACCATAAAAGGGCACGCACATTTTTTGCTGCCGGTTTTCCTAACCGTGGCCTTACTCTCATGCTCGTCACTACGACA	Ha2	gene	197657240	197658510	-	Name=Ha2.3856;_Locus_tag=Ha412v1r1_02g038560;_Length=1271;_Product=AutoIPR: IPR012881:Protein of unknown function DUF1685%3B;ID=gene:Ha2.3856
cc1	Ha2_197724622	GTTTCCGCCGCGGTTTGTTGTTTTAACGCGGTCGGGGTGTGACACCTTGGTTGTGGGTCTCGTTAAATTTTTGTTCAGAGAATCTATCCGCCAAGCTCGA[C/T]GACTTTGGTCGAGACGACCTATCACCATAAAAGGGCACGCACATTTTTTGCTGCCGGTTTTCCTAACCGTGGCCTTACTCTCATGCTCGTCACTACGACA	Ha2	gene	197690511	197690684	+	Name=Ha2.3857;_Locus_tag=Ha412v1r1_02g038570;_Length=174;_Product=AutoIPR: IPR001876:Zinc finger%2C RanBP2-type%3B;ID=gene:Ha2.3857
cc1	Ha2_197724622	GTTTCCGCCGCGGTTTGTTGTTTTAACGCGGTCGGGGTGTGACACCTTGGTTGTGGGTCTCGTTAAATTTTTGTTCAGAGAATCTATCCGCCAAGCTCGA[C/T]GACTTTGGTCGAGACGACCTATCACCATAAAAGGGCACGCACATTTTTTGCTGCCGGTTTTCCTAACCGTGGCCTTACTCTCATGCTCGTCACTACGACA	Ha2	gene	198106475	198111024	-	Name=Ha2.3865;_Locus_tag=Ha412v1r1_02g038650;_Product=AutoIPR: IPR001395:Aldo/keto reductase%3B IPR023210:NADP-dependent oxidoreductase domain%3B;_Length=4550;ID=gene:Ha2.3865
cc1	Ha2_197724622	GTTTCCGCCGCGGTTTGTTGTTTTAACGCGGTCGGGGTGTGACACCTTGGTTGTGGGTCTCGTTAAATTTTTGTTCAGAGAATCTATCCGCCAAGCTCGA[C/T]GACTTTGGTCGAGACGACCTATCACCATAAAAGGGCACGCACATTTTTTGCTGCCGGTTTTCCTAACCGTGGCCTTACTCTCATGCTCGTCACTACGACA	Ha2	gene	198137523	198138278	-	Name=Ha2.3866;_Locus_tag=Ha412v1r1_02g038660;_Length=756;_Product=AutoIPR: IPR001810:F-box domain%3B IPR017451:F-box associated interaction domain%3B;ID=gene:Ha2.3866
cc1	Ha2_197724622	GTTTCCGCCGCGGTTTGTTGTTTTAACGCGGTCGGGGTGTGACACCTTGGTTGTGGGTCTCGTTAAATTTTTGTTCAGAGAATCTATCCGCCAAGCTCGA[C/T]GACTTTGGTCGAGACGACCTATCACCATAAAAGGGCACGCACATTTTTTGCTGCCGGTTTTCCTAACCGTGGCCTTACTCTCATGCTCGTCACTACGACA	Ha2	gene	198173800	198178609	+	Name=Ha2.3868;_Locus_tag=Ha412v1r1_02g038680;_Length=4810;_Product=AutoIPR: IPR001461:Peptidase A1%3B IPR021109:Aspartic peptidase%3B;ID=gene:Ha2.3868
cc1	Ha2_197724622	GTTTCCGCCGCGGTTTGTTGTTTTAACGCGGTCGGGGTGTGACACCTTGGTTGTGGGTCTCGTTAAATTTTTGTTCAGAGAATCTATCCGCCAAGCTCGA[C/T]GACTTTGGTCGAGACGACCTATCACCATAAAAGGGCACGCACATTTTTTGCTGCCGGTTTTCCTAACCGTGGCCTTACTCTCATGCTCGTCACTACGACA	Ha2	gene	198245729	198245911	+	Name=Ha2.3872;_Locus_tag=Ha412v1r1_02g038720;_Length=183;_Product=AutoIPR: IPR015943:WD40/YVTN repeat-like-containing domain%3B;ID=gene:Ha2.3872
cc1	Ha2_197724622	GTTTCCGCCGCGGTTTGTTGTTTTAACGCGGTCGGGGTGTGACACCTTGGTTGTGGGTCTCGTTAAATTTTTGTTCAGAGAATCTATCCGCCAAGCTCGA[C/T]GACTTTGGTCGAGACGACCTATCACCATAAAAGGGCACGCACATTTTTTGCTGCCGGTTTTCCTAACCGTGGCCTTACTCTCATGCTCGTCACTACGACA	Ha2	gene	198341702	198343688	-	Name=Ha2.3876;_Locus_tag=Ha412v1r1_02g038760;_Length=1987;_Product=AutoIPR: IPR013057:Amino acid transporter%2C transmembrane%3B;ID=gene:Ha2.3876
cc1	Ha2_197724622	GTTTCCGCCGCGGTTTGTTGTTTTAACGCGGTCGGGGTGTGACACCTTGGTTGTGGGTCTCGTTAAATTTTTGTTCAGAGAATCTATCCGCCAAGCTCGA[C/T]GACTTTGGTCGAGACGACCTATCACCATAAAAGGGCACGCACATTTTTTGCTGCCGGTTTTCCTAACCGTGGCCTTACTCTCATGCTCGTCACTACGACA	Ha2	gene	198409684	198411012	+	Name=Ha2.3879;_Locus_tag=Ha412v1r1_02g038790;_Length=1329;_Product=AutoIPR: IPR001810:F-box domain%3B IPR017451:F-box associated interaction domain%3B;ID=gene:Ha2.3879
cc1	Ha2_197724622	GTTTCCGCCGCGGTTTGTTGTTTTAACGCGGTCGGGGTGTGACACCTTGGTTGTGGGTCTCGTTAAATTTTTGTTCAGAGAATCTATCCGCCAAGCTCGA[C/T]GACTTTGGTCGAGACGACCTATCACCATAAAAGGGCACGCACATTTTTTGCTGCCGGTTTTCCTAACCGTGGCCTTACTCTCATGCTCGTCACTACGACA	Ha2	gene	198626824	198627280	-	Name=Ha2.3885;_Locus_tag=Ha412v1r1_02g038850;_Product=AutoIPR: IPR001395:Aldo/keto reductase%3B IPR023210:NADP-dependent oxidoreductase domain%3B;_Length=457;ID=gene:Ha2.3885
cc1	Ha2_197724622	GTTTCCGCCGCGGTTTGTTGTTTTAACGCGGTCGGGGTGTGACACCTTGGTTGTGGGTCTCGTTAAATTTTTGTTCAGAGAATCTATCCGCCAAGCTCGA[C/T]GACTTTGGTCGAGACGACCTATCACCATAAAAGGGCACGCACATTTTTTGCTGCCGGTTTTCCTAACCGTGGCCTTACTCTCATGCTCGTCACTACGACA	Ha2	gene	198635315	198636232	-	Name=Ha2.3886;_Locus_tag=Ha412v1r1_02g038860;_Length=918;_Product=AutoIPR: IPR001810:F-box domain%3B IPR017451:F-box associated interaction domain%3B;ID=gene:Ha2.3886
cc2	Ha3_54508649	TTCTAGCCTTGCAAGAAGGGACAGAAGATTTTGAAGTATATTGTGATGCTTCAAGGCTAGGATTAGGGTGTGTACTAATGCAACGCAAGAAGGTAATTGC[G/A]TATGCCTCAAGGCAATTGAAAAAGCACGAGGAAAACTATACGACTCATGACTTAGAGTTAGGAGCTATAATTTTTGCCCTTAAAATTTGGAGACATTACC	Ha3	gene	55218132	55220768	-	_Length=2637;_Product=AutoIPR: IPR001232:SKP1 component%3B;ID=gene:Ha3.990;Name=Ha3.990;_Locus_tag=Ha412v1r1_03g009900
cc2	Ha3_54508649	TTCTAGCCTTGCAAGAAGGGACAGAAGATTTTGAAGTATATTGTGATGCTTCAAGGCTAGGATTAGGGTGTGTACTAATGCAACGCAAGAAGGTAATTGC[G/A]TATGCCTCAAGGCAATTGAAAAAGCACGAGGAAAACTATACGACTCATGACTTAGAGTTAGGAGCTATAATTTTTGCCCTTAAAATTTGGAGACATTACC	Ha3	gene	55447870	55450744	+	_Length=2875;_Product=AutoIPR: IPR000873:AMP-dependent synthetase/ligase%3B IPR025110:AMP-binding enzyme C-terminal domain%3B;ID=gene:Ha3.993;Name=Ha3.993;_Locus_tag=Ha412v1r1_03g009930
cc2	Ha3_54508649	TTCTAGCCTTGCAAGAAGGGACAGAAGATTTTGAAGTATATTGTGATGCTTCAAGGCTAGGATTAGGGTGTGTACTAATGCAACGCAAGAAGGTAATTGC[G/A]TATGCCTCAAGGCAATTGAAAAAGCACGAGGAAAACTATACGACTCATGACTTAGAGTTAGGAGCTATAATTTTTGCCCTTAAAATTTGGAGACATTACC	Ha3	gene	53657635	53660660	+	_Length=3026;_Product=AutoIPR: IPR004575:Cdk-activating kinase assembly factor MAT1/Tfb3%3B;ID=gene:Ha3.967;Name=Ha3.967;_Locus_tag=Ha412v1r1_03g009670
cc2	Ha3_54508649	TTCTAGCCTTGCAAGAAGGGACAGAAGATTTTGAAGTATATTGTGATGCTTCAAGGCTAGGATTAGGGTGTGTACTAATGCAACGCAAGAAGGTAATTGC[G/A]TATGCCTCAAGGCAATTGAAAAAGCACGAGGAAAACTATACGACTCATGACTTAGAGTTAGGAGCTATAATTTTTGCCCTTAAAATTTGGAGACATTACC	Ha3	gene	53858326	53864227	-	_Locus_tag=Ha412v1r1_03g009680;Name=Ha3.968;ID=gene:Ha3.968;_Product=AutoIPR: IPR006886:DNA-directed RNA polymerase III subunit Rpc5%3B;_Length=5902
cc2	Ha3_54508649	TTCTAGCCTTGCAAGAAGGGACAGAAGATTTTGAAGTATATTGTGATGCTTCAAGGCTAGGATTAGGGTGTGTACTAATGCAACGCAAGAAGGTAATTGC[G/A]TATGCCTCAAGGCAATTGAAAAAGCACGAGGAAAACTATACGACTCATGACTTAGAGTTAGGAGCTATAATTTTTGCCCTTAAAATTTGGAGACATTACC	Ha3	gene	54073999	54075364	+	_Locus_tag=Ha412v1r1_03g009740;Name=Ha3.974;ID=gene:Ha3.974;_Length=1366;_Product=AutoIPR: IPR009057:Homeodomain-like%3B
cc2	Ha3_54508649	TTCTAGCCTTGCAAGAAGGGACAGAAGATTTTGAAGTATATTGTGATGCTTCAAGGCTAGGATTAGGGTGTGTACTAATGCAACGCAAGAAGGTAATTGC[G/A]TATGCCTCAAGGCAATTGAAAAAGCACGAGGAAAACTATACGACTCATGACTTAGAGTTAGGAGCTATAATTTTTGCCCTTAAAATTTGGAGACATTACC	Ha3	gene	54418447	54421624	-	_Locus_tag=Ha412v1r1_03g009820;Name=Ha3.982;ID=gene:Ha3.982;_Product=AutoIPR: IPR016071:Staphylococcal nuclease (SNase-like)%2C OB-fold%3B;_Length=3178
cc2	Ha3_54508649	TTCTAGCCTTGCAAGAAGGGACAGAAGATTTTGAAGTATATTGTGATGCTTCAAGGCTAGGATTAGGGTGTGTACTAATGCAACGCAAGAAGGTAATTGC[G/A]TATGCCTCAAGGCAATTGAAAAAGCACGAGGAAAACTATACGACTCATGACTTAGAGTTAGGAGCTATAATTTTTGCCCTTAAAATTTGGAGACATTACC	Ha3	gene	55246846	55247554	+	_Locus_tag=Ha412v1r1_03g009910;Name=Ha3.991;ID=gene:Ha3.991;_Length=709;_Product=AutoIPR: IPR001757:Cation-transporting P-type ATPase%3B IPR023214:HAD-like domain%3B
cc2	Ha3_54508649	TTCTAGCCTTGCAAGAAGGGACAGAAGATTTTGAAGTATATTGTGATGCTTCAAGGCTAGGATTAGGGTGTGTACTAATGCAACGCAAGAAGGTAATTGC[G/A]TATGCCTCAAGGCAATTGAAAAAGCACGAGGAAAACTATACGACTCATGACTTAGAGTTAGGAGCTATAATTTTTGCCCTTAAAATTTGGAGACATTACC	Ha3	gene	53893367	53893725	-	_Product=AutoIPR: IPR001075:NIF system FeS cluster assembly%2C NifU%2C C-terminal%3B;_Length=359;ID=gene:Ha3.972;Name=Ha3.972;_Locus_tag=Ha412v1r1_03g009720
cc2	Ha3_54508649	TTCTAGCCTTGCAAGAAGGGACAGAAGATTTTGAAGTATATTGTGATGCTTCAAGGCTAGGATTAGGGTGTGTACTAATGCAACGCAAGAAGGTAATTGC[G/A]TATGCCTCAAGGCAATTGAAAAAGCACGAGGAAAACTATACGACTCATGACTTAGAGTTAGGAGCTATAATTTTTGCCCTTAAAATTTGGAGACATTACC	Ha3	gene	53906836	53908343	-	_Product=AutoIPR: IPR002290:Serine/threonine- / dual specificity protein kinase%2C catalytic domain%3B IPR016248:Fibroblast growth factor receptor family%3B;_Length=1508;ID=gene:Ha3.973;Name=Ha3.973;_Locus_tag=Ha412v1r1_03g009730
cc2	Ha3_54508649	TTCTAGCCTTGCAAGAAGGGACAGAAGATTTTGAAGTATATTGTGATGCTTCAAGGCTAGGATTAGGGTGTGTACTAATGCAACGCAAGAAGGTAATTGC[G/A]TATGCCTCAAGGCAATTGAAAAAGCACGAGGAAAACTATACGACTCATGACTTAGAGTTAGGAGCTATAATTTTTGCCCTTAAAATTTGGAGACATTACC	Ha3	gene	54190800	54194904	-	_Product=AutoIPR: IPR005550:Kinetochore protein Ndc80%3B;_Length=4105;ID=gene:Ha3.976;Name=Ha3.976;_Locus_tag=Ha412v1r1_03g009760
cc2	Ha3_54508649	TTCTAGCCTTGCAAGAAGGGACAGAAGATTTTGAAGTATATTGTGATGCTTCAAGGCTAGGATTAGGGTGTGTACTAATGCAACGCAAGAAGGTAATTGC[G/A]TATGCCTCAAGGCAATTGAAAAAGCACGAGGAAAACTATACGACTCATGACTTAGAGTTAGGAGCTATAATTTTTGCCCTTAAAATTTGGAGACATTACC	Ha3	gene	53891556	53892837	+	ID=gene:Ha3.971;_Product=AutoIPR: IPR004364:Aminoacyl-tRNA synthetase%2C class II (D/K/N)%3B IPR018150:Aminoacyl-tRNA synthetase%2C class II (D/K/N)-like%3B;_Length=1282;_Locus_tag=Ha412v1r1_03g009710;Name=Ha3.971
cc2	Ha3_54508649	TTCTAGCCTTGCAAGAAGGGACAGAAGATTTTGAAGTATATTGTGATGCTTCAAGGCTAGGATTAGGGTGTGTACTAATGCAACGCAAGAAGGTAATTGC[G/A]TATGCCTCAAGGCAATTGAAAAAGCACGAGGAAAACTATACGACTCATGACTTAGAGTTAGGAGCTATAATTTTTGCCCTTAAAATTTGGAGACATTACC	Ha3	gene	54177202	54179486	-	ID=gene:Ha3.975;_Length=2285;_Product=AutoIPR: IPR002290:Serine/threonine- / dual specificity protein kinase%2C catalytic domain%3B IPR020777:Tyrosine-protein kinase%2C neurotrophic receptor%3B;_Locus_tag=Ha412v1r1_03g009750;Name=Ha3.975
cc2	Ha3_54508649	TTCTAGCCTTGCAAGAAGGGACAGAAGATTTTGAAGTATATTGTGATGCTTCAAGGCTAGGATTAGGGTGTGTACTAATGCAACGCAAGAAGGTAATTGC[G/A]TATGCCTCAAGGCAATTGAAAAAGCACGAGGAAAACTATACGACTCATGACTTAGAGTTAGGAGCTATAATTTTTGCCCTTAAAATTTGGAGACATTACC	Ha3	gene	54209360	54211278	+	ID=gene:Ha3.977;_Length=1919;_Product=AutoIPR: IPR003124:WH2 domain%3B;_Locus_tag=Ha412v1r1_03g009770;Name=Ha3.977
cc2	Ha3_54508649	TTCTAGCCTTGCAAGAAGGGACAGAAGATTTTGAAGTATATTGTGATGCTTCAAGGCTAGGATTAGGGTGTGTACTAATGCAACGCAAGAAGGTAATTGC[G/A]TATGCCTCAAGGCAATTGAAAAAGCACGAGGAAAACTATACGACTCATGACTTAGAGTTAGGAGCTATAATTTTTGCCCTTAAAATTTGGAGACATTACC	Ha3	gene	54343064	54345955	+	ID=gene:Ha3.979;_Product=AutoIPR: IPR013210:Leucine-rich repeat-containing N-terminal%2C type 2%3B;_Length=2892;_Locus_tag=Ha412v1r1_03g009790;Name=Ha3.979
cc2	Ha3_54508649	TTCTAGCCTTGCAAGAAGGGACAGAAGATTTTGAAGTATATTGTGATGCTTCAAGGCTAGGATTAGGGTGTGTACTAATGCAACGCAAGAAGGTAATTGC[G/A]TATGCCTCAAGGCAATTGAAAAAGCACGAGGAAAACTATACGACTCATGACTTAGAGTTAGGAGCTATAATTTTTGCCCTTAAAATTTGGAGACATTACC	Ha3	gene	54625505	54626786	-	ID=gene:Ha3.986;_Length=1282;_Product=AutoIPR: IPR006984:Protein of unknown function DUF652%3B;_Locus_tag=Ha412v1r1_03g009860;Name=Ha3.986
cc2	Ha3_54508649	TTCTAGCCTTGCAAGAAGGGACAGAAGATTTTGAAGTATATTGTGATGCTTCAAGGCTAGGATTAGGGTGTGTACTAATGCAACGCAAGAAGGTAATTGC[G/A]TATGCCTCAAGGCAATTGAAAAAGCACGAGGAAAACTATACGACTCATGACTTAGAGTTAGGAGCTATAATTTTTGCCCTTAAAATTTGGAGACATTACC	Ha3	gene	53552660	53553602	-	Name=Ha3.962;_Locus_tag=Ha412v1r1_03g009620;_Product=AutoIPR: IPR003616:Post-SET domain%3B;_Length=943;ID=gene:Ha3.962
cc2	Ha3_54508649	TTCTAGCCTTGCAAGAAGGGACAGAAGATTTTGAAGTATATTGTGATGCTTCAAGGCTAGGATTAGGGTGTGTACTAATGCAACGCAAGAAGGTAATTGC[G/A]TATGCCTCAAGGCAATTGAAAAAGCACGAGGAAAACTATACGACTCATGACTTAGAGTTAGGAGCTATAATTTTTGCCCTTAAAATTTGGAGACATTACC	Ha3	gene	53554151	53557969	-	Name=Ha3.963;_Locus_tag=Ha412v1r1_03g009630;_Length=3819;_Product=AutoIPR: IPR001214:SET domain%3B IPR006560:AWS%3B IPR019786:Zinc finger%2C PHD-type%2C conserved site%3B IPR025787:Histone-lysine N-methyltransferase%2C SET2%2C plant%3B;ID=gene:Ha3.963
cc2	Ha3_54508649	TTCTAGCCTTGCAAGAAGGGACAGAAGATTTTGAAGTATATTGTGATGCTTCAAGGCTAGGATTAGGGTGTGTACTAATGCAACGCAAGAAGGTAATTGC[G/A]TATGCCTCAAGGCAATTGAAAAAGCACGAGGAAAACTATACGACTCATGACTTAGAGTTAGGAGCTATAATTTTTGCCCTTAAAATTTGGAGACATTACC	Ha3	gene	54350308	54351916	-	Name=Ha3.980;_Locus_tag=Ha412v1r1_03g009800;_Product=AutoIPR: IPR000717:Proteasome component (PCI) domain%3B;_Length=1609;ID=gene:Ha3.980
cc2	Ha3_54508649	TTCTAGCCTTGCAAGAAGGGACAGAAGATTTTGAAGTATATTGTGATGCTTCAAGGCTAGGATTAGGGTGTGTACTAATGCAACGCAAGAAGGTAATTGC[G/A]TATGCCTCAAGGCAATTGAAAAAGCACGAGGAAAACTATACGACTCATGACTTAGAGTTAGGAGCTATAATTTTTGCCCTTAAAATTTGGAGACATTACC	Ha3	gene	54490171	54492541	-	Name=Ha3.984;_Locus_tag=Ha412v1r1_03g009840;_Product=AutoIPR: IPR000552:Ribosomal protein L44e%3B IPR011332:Ribosomal protein%2C zinc-binding domain%3B;_Length=2371;ID=gene:Ha3.984
rb1	Ha6_80827033	TAGAATAAATTGCTGCCTCGAGTTGTTGCTCCCAAGTTCTTTGGATACAACAACAAATGCGCGACTATGGTTAATTCCTATCTACTCCTATCTTTGTTGA[T/C]AATAATGCTGCCTTACAGATCACTTGAAATCCTGTGCAGCATTCCAAGACCAAACACATCGAAATTAAATATCACTTTATACGTGATTGTTTTGACAAAA	Ha6	gene	80800559	80801183	-	_Length=625;_Product=AutoIPR: IPR015915:Kelch-type beta propeller%3B;ID=gene:Ha6.2584;Name=Ha6.2584;_Locus_tag=Ha412v1r1_06g025840
rb1	Ha6_80827033	TAGAATAAATTGCTGCCTCGAGTTGTTGCTCCCAAGTTCTTTGGATACAACAACAAATGCGCGACTATGGTTAATTCCTATCTACTCCTATCTTTGTTGA[T/C]AATAATGCTGCCTTACAGATCACTTGAAATCCTGTGCAGCATTCCAAGACCAAACACATCGAAATTAAATATCACTTTATACGTGATTGTTTTGACAAAA	Ha6	gene	79950823	79951512	+	_Locus_tag=Ha412v1r1_06g025700;Name=Ha6.2570;ID=gene:Ha6.2570;_Length=690;_Product=AutoIPR: IPR001563:Peptidase S10%2C serine carboxypeptidase%3B
rb1	Ha6_80827033	TAGAATAAATTGCTGCCTCGAGTTGTTGCTCCCAAGTTCTTTGGATACAACAACAAATGCGCGACTATGGTTAATTCCTATCTACTCCTATCTTTGTTGA[T/C]AATAATGCTGCCTTACAGATCACTTGAAATCCTGTGCAGCATTCCAAGACCAAACACATCGAAATTAAATATCACTTTATACGTGATTGTTTTGACAAAA	Ha6	gene	80740493	80742486	-	_Locus_tag=Ha412v1r1_06g025810;Name=Ha6.2581;ID=gene:Ha6.2581;_Length=1994;_Product=AutoIPR: IPR000796:Aspartate/other aminotransferase%3B IPR001876:Zinc finger%2C RanBP2-type%3B IPR015424:Pyridoxal phosphate-dependent transferase%3B
rb1	Ha6_80827033	TAGAATAAATTGCTGCCTCGAGTTGTTGCTCCCAAGTTCTTTGGATACAACAACAAATGCGCGACTATGGTTAATTCCTATCTACTCCTATCTTTGTTGA[T/C]AATAATGCTGCCTTACAGATCACTTGAAATCCTGTGCAGCATTCCAAGACCAAACACATCGAAATTAAATATCACTTTATACGTGATTGTTTTGACAAAA	Ha6	gene	80941851	80942471	+	_Locus_tag=Ha412v1r1_06g025870;Name=Ha6.2587;ID=gene:Ha6.2587;_Length=621;_Product=AutoIPR: IPR000308:14-3-3 protein%3B IPR023410:14-3-3 domain%3B
rb1	Ha6_80827033	TAGAATAAATTGCTGCCTCGAGTTGTTGCTCCCAAGTTCTTTGGATACAACAACAAATGCGCGACTATGGTTAATTCCTATCTACTCCTATCTTTGTTGA[T/C]AATAATGCTGCCTTACAGATCACTTGAAATCCTGTGCAGCATTCCAAGACCAAACACATCGAAATTAAATATCACTTTATACGTGATTGTTTTGACAAAA	Ha6	gene	81031593	81031954	-	_Locus_tag=Ha412v1r1_06g025940;Name=Ha6.2594;ID=gene:Ha6.2594;_Length=362;_Product=AutoIPR: IPR008973:C2 calcium/lipid-binding domain%2C CaLB%3B
rb1	Ha6_80827033	TAGAATAAATTGCTGCCTCGAGTTGTTGCTCCCAAGTTCTTTGGATACAACAACAAATGCGCGACTATGGTTAATTCCTATCTACTCCTATCTTTGTTGA[T/C]AATAATGCTGCCTTACAGATCACTTGAAATCCTGTGCAGCATTCCAAGACCAAACACATCGAAATTAAATATCACTTTATACGTGATTGTTTTGACAAAA	Ha6	gene	81334642	81335324	+	_Locus_tag=Ha412v1r1_06g025970;Name=Ha6.2597;ID=gene:Ha6.2597;_Length=683;_Product=AutoIPR: IPR000639:Epoxide hydrolase-like%3B
rb1	Ha6_80827033	TAGAATAAATTGCTGCCTCGAGTTGTTGCTCCCAAGTTCTTTGGATACAACAACAAATGCGCGACTATGGTTAATTCCTATCTACTCCTATCTTTGTTGA[T/C]AATAATGCTGCCTTACAGATCACTTGAAATCCTGTGCAGCATTCCAAGACCAAACACATCGAAATTAAATATCACTTTATACGTGATTGTTTTGACAAAA	Ha6	gene	81613391	81614309	-	_Locus_tag=Ha412v1r1_06g025990;Name=Ha6.2599;ID=gene:Ha6.2599;_Product=AutoIPR: IPR000873:AMP-dependent synthetase/ligase%3B IPR025110:AMP-binding enzyme C-terminal domain%3B;_Length=919
rb1	Ha6_80827033	TAGAATAAATTGCTGCCTCGAGTTGTTGCTCCCAAGTTCTTTGGATACAACAACAAATGCGCGACTATGGTTAATTCCTATCTACTCCTATCTTTGTTGA[T/C]AATAATGCTGCCTTACAGATCACTTGAAATCCTGTGCAGCATTCCAAGACCAAACACATCGAAATTAAATATCACTTTATACGTGATTGTTTTGACAAAA	Ha6	gene	81757477	81758879	+	_Locus_tag=Ha412v1r1_06g026020;Name=Ha6.2602;ID=gene:Ha6.2602;_Product=AutoIPR: IPR026960:Reverse transcriptase zinc-binding domain%3B;_Length=1403
rb1	Ha6_80827033	TAGAATAAATTGCTGCCTCGAGTTGTTGCTCCCAAGTTCTTTGGATACAACAACAAATGCGCGACTATGGTTAATTCCTATCTACTCCTATCTTTGTTGA[T/C]AATAATGCTGCCTTACAGATCACTTGAAATCCTGTGCAGCATTCCAAGACCAAACACATCGAAATTAAATATCACTTTATACGTGATTGTTTTGACAAAA	Ha6	gene	80215663	80220735	+	_Product=AutoIPR: IPR003657:DNA-binding WRKY%3B;_Length=5073;ID=gene:Ha6.2574;Name=Ha6.2574;_Locus_tag=Ha412v1r1_06g025740
rb1	Ha6_80827033	TAGAATAAATTGCTGCCTCGAGTTGTTGCTCCCAAGTTCTTTGGATACAACAACAAATGCGCGACTATGGTTAATTCCTATCTACTCCTATCTTTGTTGA[T/C]AATAATGCTGCCTTACAGATCACTTGAAATCCTGTGCAGCATTCCAAGACCAAACACATCGAAATTAAATATCACTTTATACGTGATTGTTTTGACAAAA	Ha6	gene	79999136	79999458	+	ID=gene:Ha6.2572;_Product=AutoIPR: IPR011009:Protein kinase-like domain%3B;_Length=323;_Locus_tag=Ha412v1r1_06g025720;Name=Ha6.2572
rb1	Ha6_80827033	TAGAATAAATTGCTGCCTCGAGTTGTTGCTCCCAAGTTCTTTGGATACAACAACAAATGCGCGACTATGGTTAATTCCTATCTACTCCTATCTTTGTTGA[T/C]AATAATGCTGCCTTACAGATCACTTGAAATCCTGTGCAGCATTCCAAGACCAAACACATCGAAATTAAATATCACTTTATACGTGATTGTTTTGACAAAA	Ha6	gene	80818218	80819211	-	ID=gene:Ha6.2585;_Product=AutoIPR: IPR015915:Kelch-type beta propeller%3B;_Length=994;_Locus_tag=Ha412v1r1_06g025850;Name=Ha6.2585
rb1	Ha6_80827033	TAGAATAAATTGCTGCCTCGAGTTGTTGCTCCCAAGTTCTTTGGATACAACAACAAATGCGCGACTATGGTTAATTCCTATCTACTCCTATCTTTGTTGA[T/C]AATAATGCTGCCTTACAGATCACTTGAAATCCTGTGCAGCATTCCAAGACCAAACACATCGAAATTAAATATCACTTTATACGTGATTGTTTTGACAAAA	Ha6	gene	81005726	81008406	+	ID=gene:Ha6.2592;_Product=AutoIPR: IPR001204:Phosphate transporter%3B ;_Length=2681;_Locus_tag=Ha412v1r1_06g025920;Name=Ha6.2592
rb1	Ha6_80827033	TAGAATAAATTGCTGCCTCGAGTTGTTGCTCCCAAGTTCTTTGGATACAACAACAAATGCGCGACTATGGTTAATTCCTATCTACTCCTATCTTTGTTGA[T/C]AATAATGCTGCCTTACAGATCACTTGAAATCCTGTGCAGCATTCCAAGACCAAACACATCGAAATTAAATATCACTTTATACGTGATTGTTTTGACAAAA	Ha6	gene	81144149	81155985	+	ID=gene:Ha6.2595;_Length=11837;_Product=AutoIPR: IPR011989:Armadillo-like helical%3B IPR016024:Armadillo-type fold%3B;_Locus_tag=Ha412v1r1_06g025950;Name=Ha6.2595
rb1	Ha6_80827033	TAGAATAAATTGCTGCCTCGAGTTGTTGCTCCCAAGTTCTTTGGATACAACAACAAATGCGCGACTATGGTTAATTCCTATCTACTCCTATCTTTGTTGA[T/C]AATAATGCTGCCTTACAGATCACTTGAAATCCTGTGCAGCATTCCAAGACCAAACACATCGAAATTAAATATCACTTTATACGTGATTGTTTTGACAAAA	Ha6	gene	81337106	81338410	+	ID=gene:Ha6.2598;_Product=AutoIPR: IPR000639:Epoxide hydrolase-like%3B;_Length=1305;_Locus_tag=Ha412v1r1_06g025980;Name=Ha6.2598
rb1	Ha6_80827033	TAGAATAAATTGCTGCCTCGAGTTGTTGCTCCCAAGTTCTTTGGATACAACAACAAATGCGCGACTATGGTTAATTCCTATCTACTCCTATCTTTGTTGA[T/C]AATAATGCTGCCTTACAGATCACTTGAAATCCTGTGCAGCATTCCAAGACCAAACACATCGAAATTAAATATCACTTTATACGTGATTGTTTTGACAAAA	Ha6	gene	81816401	81817053	+	ID=gene:Ha6.2603;_Length=653;_Product=AutoIPR: IPR001128:Cytochrome P450%3B;_Locus_tag=Ha412v1r1_06g026030;Name=Ha6.2603
rb1	Ha6_80827033	TAGAATAAATTGCTGCCTCGAGTTGTTGCTCCCAAGTTCTTTGGATACAACAACAAATGCGCGACTATGGTTAATTCCTATCTACTCCTATCTTTGTTGA[T/C]AATAATGCTGCCTTACAGATCACTTGAAATCCTGTGCAGCATTCCAAGACCAAACACATCGAAATTAAATATCACTTTATACGTGATTGTTTTGACAAAA	Ha6	gene	79996675	79998690	+	Name=Ha6.2571;_Locus_tag=Ha412v1r1_06g025710;_Product=AutoIPR: IPR020776:Tyrosine-protein kinase%2C non-receptor Jak1%3B;_Length=2016;ID=gene:Ha6.2571
rb1	Ha6_80827033	TAGAATAAATTGCTGCCTCGAGTTGTTGCTCCCAAGTTCTTTGGATACAACAACAAATGCGCGACTATGGTTAATTCCTATCTACTCCTATCTTTGTTGA[T/C]AATAATGCTGCCTTACAGATCACTTGAAATCCTGTGCAGCATTCCAAGACCAAACACATCGAAATTAAATATCACTTTATACGTGATTGTTTTGACAAAA	Ha6	gene	80231122	80235016	-	Name=Ha6.2575;_Locus_tag=Ha412v1r1_06g025750;_Product=AutoIPR: IPR021168:Bifunctional polymyxin resistance protein%2C ArnA%3B;_Length=3895;ID=gene:Ha6.2575
rb1	Ha6_80827033	TAGAATAAATTGCTGCCTCGAGTTGTTGCTCCCAAGTTCTTTGGATACAACAACAAATGCGCGACTATGGTTAATTCCTATCTACTCCTATCTTTGTTGA[T/C]AATAATGCTGCCTTACAGATCACTTGAAATCCTGTGCAGCATTCCAAGACCAAACACATCGAAATTAAATATCACTTTATACGTGATTGTTTTGACAAAA	Ha6	gene	80954930	80955970	+	Name=Ha6.2589;_Locus_tag=Ha412v1r1_06g025890;_Product=AutoIPR: IPR000876:Ribosomal protein S4e%3B;_Length=1041;ID=gene:Ha6.2589
rb1	Ha6_80827033	TAGAATAAATTGCTGCCTCGAGTTGTTGCTCCCAAGTTCTTTGGATACAACAACAAATGCGCGACTATGGTTAATTCCTATCTACTCCTATCTTTGTTGA[T/C]AATAATGCTGCCTTACAGATCACTTGAAATCCTGTGCAGCATTCCAAGACCAAACACATCGAAATTAAATATCACTTTATACGTGATTGTTTTGACAAAA	Ha6	gene	81186107	81191162	-	Name=Ha6.2596;_Locus_tag=Ha412v1r1_06g025960;_Length=5056;_Product=AutoIPR: IPR015425:Formin%2C FH2 domain%3B IPR027643:Formin-like family%2C viridiplantae%3B;ID=gene:Ha6.2596
rb1	Ha6_99028443	AATTGGTATTTTTCAATTTCCTCAAAAGTTGAGGATCCTTCAGGTTTTTCCAAAACAATTTTCTTTCCATTTGGATATGTGACTTTAATTTCTTGACCAG[C/T]CATGTTTGTGGGAATGATTTCAACCAAACCAGAATCATTTACAGTAGTGTTTTTAGAAACTTGGTCATTTTTGTGAAAGCCTATGCCAAATTTTACATTG	Ha6	gene	99861731	99862859	+	_Length=1129;_Product=AutoIPR: IPR020455:Tyrosine-protein kinase%2C neurotrophic receptor%2C type 2%3B;ID=gene:Ha6.2997;Name=Ha6.2997;_Locus_tag=Ha412v1r1_06g029970
rb1	Ha6_99028443	AATTGGTATTTTTCAATTTCCTCAAAAGTTGAGGATCCTTCAGGTTTTTCCAAAACAATTTTCTTTCCATTTGGATATGTGACTTTAATTTCTTGACCAG[C/T]CATGTTTGTGGGAATGATTTCAACCAAACCAGAATCATTTACAGTAGTGTTTTTAGAAACTTGGTCATTTTTGTGAAAGCCTATGCCAAATTTTACATTG	Ha6	gene	99856963	99858577	-	_Length=1615;_Product=AutoIPR: IPR020777:Tyrosine-protein kinase%2C neurotrophic receptor%3B;ID=gene:Ha6.2995;Name=Ha6.2995;_Locus_tag=Ha412v1r1_06g029950
rb1	Ha6_99028443	AATTGGTATTTTTCAATTTCCTCAAAAGTTGAGGATCCTTCAGGTTTTTCCAAAACAATTTTCTTTCCATTTGGATATGTGACTTTAATTTCTTGACCAG[C/T]CATGTTTGTGGGAATGATTTCAACCAAACCAGAATCATTTACAGTAGTGTTTTTAGAAACTTGGTCATTTTTGTGAAAGCCTATGCCAAATTTTACATTG	Ha6	gene	98533438	98535286	-	_Length=1849;_Product=AutoIPR: IPR006554:Helicase-like%2C DEXD box c2 type%3B IPR014013:Helicase%2C superfamily 1/2%2C ATP-binding domain%2C DinG/Rad3-type%3B;ID=gene:Ha6.2954;Name=Ha6.2954;_Locus_tag=Ha412v1r1_06g029540
rb1	Ha6_99028443	AATTGGTATTTTTCAATTTCCTCAAAAGTTGAGGATCCTTCAGGTTTTTCCAAAACAATTTTCTTTCCATTTGGATATGTGACTTTAATTTCTTGACCAG[C/T]CATGTTTGTGGGAATGATTTCAACCAAACCAGAATCATTTACAGTAGTGTTTTTAGAAACTTGGTCATTTTTGTGAAAGCCTATGCCAAATTTTACATTG	Ha6	gene	99702015	99704322	+	_Length=2308;_Product=AutoIPR: IPR000340:Dual specificity phosphatase%2C catalytic domain%3B IPR007122:Villin/Gelsolin%3B IPR008343:Mitogen-activated protein (MAP) kinase phosphatase%3B IPR024950:Dual specificity phosphatase%3B;ID=gene:Ha6.2992;Name=Ha6.2992;_Locus_tag=Ha412v1r1_06g029920
rb1	Ha6_99028443	AATTGGTATTTTTCAATTTCCTCAAAAGTTGAGGATCCTTCAGGTTTTTCCAAAACAATTTTCTTTCCATTTGGATATGTGACTTTAATTTCTTGACCAG[C/T]CATGTTTGTGGGAATGATTTCAACCAAACCAGAATCATTTACAGTAGTGTTTTTAGAAACTTGGTCATTTTTGTGAAAGCCTATGCCAAATTTTACATTG	Ha6	gene	98386359	98386706	+	_Length=348;_Product=AutoIPR: IPR010608:Protein of unknown function DUF1195%3B;ID=gene:Ha6.2950;Name=Ha6.2950;_Locus_tag=Ha412v1r1_06g029500
rb1	Ha6_99028443	AATTGGTATTTTTCAATTTCCTCAAAAGTTGAGGATCCTTCAGGTTTTTCCAAAACAATTTTCTTTCCATTTGGATATGTGACTTTAATTTCTTGACCAG[C/T]CATGTTTGTGGGAATGATTTCAACCAAACCAGAATCATTTACAGTAGTGTTTTTAGAAACTTGGTCATTTTTGTGAAAGCCTATGCCAAATTTTACATTG	Ha6	gene	98763751	98769056	-	_Length=5306;_Product=AutoIPR: IPR004326:Mlo-related protein%3B;ID=gene:Ha6.2965;Name=Ha6.2965;_Locus_tag=Ha412v1r1_06g029650
rb1	Ha6_99028443	AATTGGTATTTTTCAATTTCCTCAAAAGTTGAGGATCCTTCAGGTTTTTCCAAAACAATTTTCTTTCCATTTGGATATGTGACTTTAATTTCTTGACCAG[C/T]CATGTTTGTGGGAATGATTTCAACCAAACCAGAATCATTTACAGTAGTGTTTTTAGAAACTTGGTCATTTTTGTGAAAGCCTATGCCAAATTTTACATTG	Ha6	gene	98376276	98378040	-	_Locus_tag=Ha412v1r1_06g029480;Name=Ha6.2948;ID=gene:Ha6.2948;_Length=1765;_Product=AutoIPR: IPR015943:WD40/YVTN repeat-like-containing domain%3B
rb1	Ha6_99028443	AATTGGTATTTTTCAATTTCCTCAAAAGTTGAGGATCCTTCAGGTTTTTCCAAAACAATTTTCTTTCCATTTGGATATGTGACTTTAATTTCTTGACCAG[C/T]CATGTTTGTGGGAATGATTTCAACCAAACCAGAATCATTTACAGTAGTGTTTTTAGAAACTTGGTCATTTTTGTGAAAGCCTATGCCAAATTTTACATTG	Ha6	gene	98383183	98385232	-	_Locus_tag=Ha412v1r1_06g029490;Name=Ha6.2949;ID=gene:Ha6.2949;_Product=AutoIPR: IPR001806:Small GTPase superfamily%3B IPR002041:Ran GTPase%3B IPR005225:Small GTP-binding protein domain%3B IPR024156:Small GTPase superfamily%2C ARF type%3B IPR027417:P-loop containing nucleoside triphosphate hydrolase%3B;_Length=2050
rb1	Ha6_99028443	AATTGGTATTTTTCAATTTCCTCAAAAGTTGAGGATCCTTCAGGTTTTTCCAAAACAATTTTCTTTCCATTTGGATATGTGACTTTAATTTCTTGACCAG[C/T]CATGTTTGTGGGAATGATTTCAACCAAACCAGAATCATTTACAGTAGTGTTTTTAGAAACTTGGTCATTTTTGTGAAAGCCTATGCCAAATTTTACATTG	Ha6	gene	98498601	98498825	+	_Locus_tag=Ha412v1r1_06g029510;Name=Ha6.2951;ID=gene:Ha6.2951;_Product=AutoIPR: IPR012946:X8%3B;_Length=225
rb1	Ha6_99028443	AATTGGTATTTTTCAATTTCCTCAAAAGTTGAGGATCCTTCAGGTTTTTCCAAAACAATTTTCTTTCCATTTGGATATGTGACTTTAATTTCTTGACCAG[C/T]CATGTTTGTGGGAATGATTTCAACCAAACCAGAATCATTTACAGTAGTGTTTTTAGAAACTTGGTCATTTTTGTGAAAGCCTATGCCAAATTTTACATTG	Ha6	gene	98551068	98551360	-	_Locus_tag=Ha412v1r1_06g029560;Name=Ha6.2956;ID=gene:Ha6.2956;_Product=AutoIPR: IPR014013:Helicase%2C superfamily 1/2%2C ATP-binding domain%2C DinG/Rad3-type%3B IPR027417:P-loop containing nucleoside triphosphate hydrolase%3B;_Length=293
rb1	Ha6_99028443	AATTGGTATTTTTCAATTTCCTCAAAAGTTGAGGATCCTTCAGGTTTTTCCAAAACAATTTTCTTTCCATTTGGATATGTGACTTTAATTTCTTGACCAG[C/T]CATGTTTGTGGGAATGATTTCAACCAAACCAGAATCATTTACAGTAGTGTTTTTAGAAACTTGGTCATTTTTGTGAAAGCCTATGCCAAATTTTACATTG	Ha6	gene	99041114	99048735	-	_Locus_tag=Ha412v1r1_06g029710;Name=Ha6.2971;ID=gene:Ha6.2971;_Length=7622;_Product=AutoIPR: IPR001757:Cation-transporting P-type ATPase%3B IPR004014:Cation-transporting P-type ATPase%2C N-terminal%3B IPR023214:HAD-like domain%3B IPR023298:P-type ATPase%2C transmembrane domain%3B IPR024750:Calcium-transporting P-type ATPase%2C N-terminal autoinhibitory domain%3B
rb1	Ha6_99028443	AATTGGTATTTTTCAATTTCCTCAAAAGTTGAGGATCCTTCAGGTTTTTCCAAAACAATTTTCTTTCCATTTGGATATGTGACTTTAATTTCTTGACCAG[C/T]CATGTTTGTGGGAATGATTTCAACCAAACCAGAATCATTTACAGTAGTGTTTTTAGAAACTTGGTCATTTTTGTGAAAGCCTATGCCAAATTTTACATTG	Ha6	gene	99269098	99271853	-	_Locus_tag=Ha412v1r1_06g029790;Name=Ha6.2979;ID=gene:Ha6.2979;_Length=2756;_Product=AutoIPR: IPR013083:Zinc finger%2C RING/FYVE/PHD-type%3B IPR020683:Ankyrin repeat-containing domain%3B
rb1	Ha6_99028443	AATTGGTATTTTTCAATTTCCTCAAAAGTTGAGGATCCTTCAGGTTTTTCCAAAACAATTTTCTTTCCATTTGGATATGTGACTTTAATTTCTTGACCAG[C/T]CATGTTTGTGGGAATGATTTCAACCAAACCAGAATCATTTACAGTAGTGTTTTTAGAAACTTGGTCATTTTTGTGAAAGCCTATGCCAAATTTTACATTG	Ha6	gene	99675410	99677852	+	_Locus_tag=Ha412v1r1_06g029910;Name=Ha6.2991;ID=gene:Ha6.2991;_Product=AutoIPR: IPR000243:Peptidase T1A%2C proteasome beta-subunit%3B IPR001353:Proteasome%2C subunit alpha/beta%3B;_Length=2443
rb1	Ha6_99028443	AATTGGTATTTTTCAATTTCCTCAAAAGTTGAGGATCCTTCAGGTTTTTCCAAAACAATTTTCTTTCCATTTGGATATGTGACTTTAATTTCTTGACCAG[C/T]CATGTTTGTGGGAATGATTTCAACCAAACCAGAATCATTTACAGTAGTGTTTTTAGAAACTTGGTCATTTTTGTGAAAGCCTATGCCAAATTTTACATTG	Ha6	gene	99704324	99709646	-	_Locus_tag=Ha412v1r1_06g029930;Name=Ha6.2993;ID=gene:Ha6.2993;_Product=AutoIPR: IPR024822:Coilin%3B;_Length=5323
rb1	Ha6_99028443	AATTGGTATTTTTCAATTTCCTCAAAAGTTGAGGATCCTTCAGGTTTTTCCAAAACAATTTTCTTTCCATTTGGATATGTGACTTTAATTTCTTGACCAG[C/T]CATGTTTGTGGGAATGATTTCAACCAAACCAGAATCATTTACAGTAGTGTTTTTAGAAACTTGGTCATTTTTGTGAAAGCCTATGCCAAATTTTACATTG	Ha6	gene	99931905	99932237	+	_Locus_tag=Ha412v1r1_06g029990;Name=Ha6.2999;ID=gene:Ha6.2999;_Length=333;_Product=AutoIPR: IPR003033:SCP2 sterol-binding domain%3B
rb1	Ha6_99028443	AATTGGTATTTTTCAATTTCCTCAAAAGTTGAGGATCCTTCAGGTTTTTCCAAAACAATTTTCTTTCCATTTGGATATGTGACTTTAATTTCTTGACCAG[C/T]CATGTTTGTGGGAATGATTTCAACCAAACCAGAATCATTTACAGTAGTGTTTTTAGAAACTTGGTCATTTTTGTGAAAGCCTATGCCAAATTTTACATTG	Ha6	gene	99673056	99674642	+	_Product=AutoIPR: IPR001128:Cytochrome P450%3B;_Length=1587;ID=gene:Ha6.2990;Name=Ha6.2990;_Locus_tag=Ha412v1r1_06g029900
rb1	Ha6_99028443	AATTGGTATTTTTCAATTTCCTCAAAAGTTGAGGATCCTTCAGGTTTTTCCAAAACAATTTTCTTTCCATTTGGATATGTGACTTTAATTTCTTGACCAG[C/T]CATGTTTGTGGGAATGATTTCAACCAAACCAGAATCATTTACAGTAGTGTTTTTAGAAACTTGGTCATTTTTGTGAAAGCCTATGCCAAATTTTACATTG	Ha6	gene	98658310	98661620	+	_Product=AutoIPR: IPR001810:F-box domain%3B IPR015916:Galactose oxidase%2C beta-propeller%3B;_Length=3311;ID=gene:Ha6.2958;Name=Ha6.2958;_Locus_tag=Ha412v1r1_06g029580
rb1	Ha6_99028443	AATTGGTATTTTTCAATTTCCTCAAAAGTTGAGGATCCTTCAGGTTTTTCCAAAACAATTTTCTTTCCATTTGGATATGTGACTTTAATTTCTTGACCAG[C/T]CATGTTTGTGGGAATGATTTCAACCAAACCAGAATCATTTACAGTAGTGTTTTTAGAAACTTGGTCATTTTTGTGAAAGCCTATGCCAAATTTTACATTG	Ha6	gene	99612630	99614273	+	_Product=AutoIPR: IPR003033:SCP2 sterol-binding domain%3B;_Length=1644;ID=gene:Ha6.2986;Name=Ha6.2986;_Locus_tag=Ha412v1r1_06g029860
rb1	Ha6_99028443	AATTGGTATTTTTCAATTTCCTCAAAAGTTGAGGATCCTTCAGGTTTTTCCAAAACAATTTTCTTTCCATTTGGATATGTGACTTTAATTTCTTGACCAG[C/T]CATGTTTGTGGGAATGATTTCAACCAAACCAGAATCATTTACAGTAGTGTTTTTAGAAACTTGGTCATTTTTGTGAAAGCCTATGCCAAATTTTACATTG	Ha6	gene	99861328	99861729	+	_Product=AutoIPR: IPR020693:Tyrosine-protein kinase%2C non-receptor Jak2%3B;_Length=402;ID=gene:Ha6.2996;Name=Ha6.2996;_Locus_tag=Ha412v1r1_06g029960
rb1	Ha6_99028443	AATTGGTATTTTTCAATTTCCTCAAAAGTTGAGGATCCTTCAGGTTTTTCCAAAACAATTTTCTTTCCATTTGGATATGTGACTTTAATTTCTTGACCAG[C/T]CATGTTTGTGGGAATGATTTCAACCAAACCAGAATCATTTACAGTAGTGTTTTTAGAAACTTGGTCATTTTTGTGAAAGCCTATGCCAAATTTTACATTG	Ha6	gene	98941288	98941638	+	_Product=AutoIPR: IPR028110:Protein of unknown function DUF4499%3B;_Length=351;ID=gene:Ha6.2968;Name=Ha6.2968;_Locus_tag=Ha412v1r1_06g029680
rb1	Ha6_99028443	AATTGGTATTTTTCAATTTCCTCAAAAGTTGAGGATCCTTCAGGTTTTTCCAAAACAATTTTCTTTCCATTTGGATATGTGACTTTAATTTCTTGACCAG[C/T]CATGTTTGTGGGAATGATTTCAACCAAACCAGAATCATTTACAGTAGTGTTTTTAGAAACTTGGTCATTTTTGTGAAAGCCTATGCCAAATTTTACATTG	Ha6	gene	98203861	98205732	-	ID=gene:Ha6.2945;_Product=AutoIPR: IPR012416:Calmodulin binding protein-like%3B;_Length=1872;_Locus_tag=Ha412v1r1_06g029450;Name=Ha6.2945
rb1	Ha6_99028443	AATTGGTATTTTTCAATTTCCTCAAAAGTTGAGGATCCTTCAGGTTTTTCCAAAACAATTTTCTTTCCATTTGGATATGTGACTTTAATTTCTTGACCAG[C/T]CATGTTTGTGGGAATGATTTCAACCAAACCAGAATCATTTACAGTAGTGTTTTTAGAAACTTGGTCATTTTTGTGAAAGCCTATGCCAAATTTTACATTG	Ha6	gene	98284552	98294622	-	ID=gene:Ha6.2946;_Length=10071;_Product=AutoIPR: IPR004827:Basic-leucine zipper domain%3B;_Locus_tag=Ha412v1r1_06g029460;Name=Ha6.2946
rb1	Ha6_99028443	AATTGGTATTTTTCAATTTCCTCAAAAGTTGAGGATCCTTCAGGTTTTTCCAAAACAATTTTCTTTCCATTTGGATATGTGACTTTAATTTCTTGACCAG[C/T]CATGTTTGTGGGAATGATTTCAACCAAACCAGAATCATTTACAGTAGTGTTTTTAGAAACTTGGTCATTTTTGTGAAAGCCTATGCCAAATTTTACATTG	Ha6	gene	98359669	98362397	+	ID=gene:Ha6.2947;_Length=2729;_Product=AutoIPR: IPR012336:Thioredoxin-like fold%3B;_Locus_tag=Ha412v1r1_06g029470;Name=Ha6.2947
rb1	Ha6_99028443	AATTGGTATTTTTCAATTTCCTCAAAAGTTGAGGATCCTTCAGGTTTTTCCAAAACAATTTTCTTTCCATTTGGATATGTGACTTTAATTTCTTGACCAG[C/T]CATGTTTGTGGGAATGATTTCAACCAAACCAGAATCATTTACAGTAGTGTTTTTAGAAACTTGGTCATTTTTGTGAAAGCCTATGCCAAATTTTACATTG	Ha6	gene	98526908	98532817	-	ID=gene:Ha6.2953;_Product=AutoIPR: IPR006555:ATP-dependent helicase%2C C-terminal%3B;_Length=5910;_Locus_tag=Ha412v1r1_06g029530;Name=Ha6.2953
rb1	Ha6_99028443	AATTGGTATTTTTCAATTTCCTCAAAAGTTGAGGATCCTTCAGGTTTTTCCAAAACAATTTTCTTTCCATTTGGATATGTGACTTTAATTTCTTGACCAG[C/T]CATGTTTGTGGGAATGATTTCAACCAAACCAGAATCATTTACAGTAGTGTTTTTAGAAACTTGGTCATTTTTGTGAAAGCCTATGCCAAATTTTACATTG	Ha6	gene	98665849	98666661	+	ID=gene:Ha6.2960;_Product=AutoIPR: IPR002885:Pentatricopeptide repeat%3B ;_Length=813;_Locus_tag=Ha412v1r1_06g029600;Name=Ha6.2960
rb1	Ha6_99028443	AATTGGTATTTTTCAATTTCCTCAAAAGTTGAGGATCCTTCAGGTTTTTCCAAAACAATTTTCTTTCCATTTGGATATGTGACTTTAATTTCTTGACCAG[C/T]CATGTTTGTGGGAATGATTTCAACCAAACCAGAATCATTTACAGTAGTGTTTTTAGAAACTTGGTCATTTTTGTGAAAGCCTATGCCAAATTTTACATTG	Ha6	gene	98694804	98705535	-	ID=gene:Ha6.2963;_Length=10732;_Product=AutoIPR: IPR001179:Peptidyl-prolyl cis-trans isomerase%2C FKBP-type%2C domain%3B IPR023566:Peptidyl-prolyl cis-trans isomerase%2C FKBP-type%3B;_Locus_tag=Ha412v1r1_06g029630;Name=Ha6.2963
rb1	Ha6_99028443	AATTGGTATTTTTCAATTTCCTCAAAAGTTGAGGATCCTTCAGGTTTTTCCAAAACAATTTTCTTTCCATTTGGATATGTGACTTTAATTTCTTGACCAG[C/T]CATGTTTGTGGGAATGATTTCAACCAAACCAGAATCATTTACAGTAGTGTTTTTAGAAACTTGGTCATTTTTGTGAAAGCCTATGCCAAATTTTACATTG	Ha6	gene	98946865	98947575	+	ID=gene:Ha6.2969;_Length=711;_Product=AutoIPR: IPR007592:Protein of unknown function DUF573%3B;_Locus_tag=Ha412v1r1_06g029690;Name=Ha6.2969
rb1	Ha6_99028443	AATTGGTATTTTTCAATTTCCTCAAAAGTTGAGGATCCTTCAGGTTTTTCCAAAACAATTTTCTTTCCATTTGGATATGTGACTTTAATTTCTTGACCAG[C/T]CATGTTTGTGGGAATGATTTCAACCAAACCAGAATCATTTACAGTAGTGTTTTTAGAAACTTGGTCATTTTTGTGAAAGCCTATGCCAAATTTTACATTG	Ha6	gene	99095841	99097061	-	ID=gene:Ha6.2973;_Length=1221;_Product=AutoIPR: IPR001087:Lipase%2C GDSL%3B;_Locus_tag=Ha412v1r1_06g029730;Name=Ha6.2973
rb1	Ha6_99028443	AATTGGTATTTTTCAATTTCCTCAAAAGTTGAGGATCCTTCAGGTTTTTCCAAAACAATTTTCTTTCCATTTGGATATGTGACTTTAATTTCTTGACCAG[C/T]CATGTTTGTGGGAATGATTTCAACCAAACCAGAATCATTTACAGTAGTGTTTTTAGAAACTTGGTCATTTTTGTGAAAGCCTATGCCAAATTTTACATTG	Ha6	gene	99102501	99111930	-	ID=gene:Ha6.2974;_Length=9430;_Product=AutoIPR: IPR013831:SGNH hydrolase-type esterase domain%3B;_Locus_tag=Ha412v1r1_06g029740;Name=Ha6.2974
rb1	Ha6_99028443	AATTGGTATTTTTCAATTTCCTCAAAAGTTGAGGATCCTTCAGGTTTTTCCAAAACAATTTTCTTTCCATTTGGATATGTGACTTTAATTTCTTGACCAG[C/T]CATGTTTGTGGGAATGATTTCAACCAAACCAGAATCATTTACAGTAGTGTTTTTAGAAACTTGGTCATTTTTGTGAAAGCCTATGCCAAATTTTACATTG	Ha6	gene	99133349	99138228	+	ID=gene:Ha6.2975;_Product=AutoIPR: IPR007853:Zinc finger%2C DNL-type%3B IPR024158:Mitochondrial import protein TIM15%3B;_Length=4880;_Locus_tag=Ha412v1r1_06g029750;Name=Ha6.2975
rb1	Ha6_99028443	AATTGGTATTTTTCAATTTCCTCAAAAGTTGAGGATCCTTCAGGTTTTTCCAAAACAATTTTCTTTCCATTTGGATATGTGACTTTAATTTCTTGACCAG[C/T]CATGTTTGTGGGAATGATTTCAACCAAACCAGAATCATTTACAGTAGTGTTTTTAGAAACTTGGTCATTTTTGTGAAAGCCTATGCCAAATTTTACATTG	Ha6	gene	99160868	99162470	-	ID=gene:Ha6.2977;_Length=1603;_Product=AutoIPR: IPR007321:Transposase (putative)%2C gypsy type%3B;_Locus_tag=Ha412v1r1_06g029770;Name=Ha6.2977
rb1	Ha6_99028443	AATTGGTATTTTTCAATTTCCTCAAAAGTTGAGGATCCTTCAGGTTTTTCCAAAACAATTTTCTTTCCATTTGGATATGTGACTTTAATTTCTTGACCAG[C/T]CATGTTTGTGGGAATGATTTCAACCAAACCAGAATCATTTACAGTAGTGTTTTTAGAAACTTGGTCATTTTTGTGAAAGCCTATGCCAAATTTTACATTG	Ha6	gene	99168677	99170170	-	ID=gene:Ha6.2978;_Product=AutoIPR: IPR008011:Complex 1 LYR protein%3B;_Length=1494;_Locus_tag=Ha412v1r1_06g029780;Name=Ha6.2978
rb1	Ha6_99028443	AATTGGTATTTTTCAATTTCCTCAAAAGTTGAGGATCCTTCAGGTTTTTCCAAAACAATTTTCTTTCCATTTGGATATGTGACTTTAATTTCTTGACCAG[C/T]CATGTTTGTGGGAATGATTTCAACCAAACCAGAATCATTTACAGTAGTGTTTTTAGAAACTTGGTCATTTTTGTGAAAGCCTATGCCAAATTTTACATTG	Ha6	gene	99799253	99799576	+	ID=gene:Ha6.2994;_Product=AutoIPR: IPR001128:Cytochrome P450%3B;_Length=324;_Locus_tag=Ha412v1r1_06g029940;Name=Ha6.2994
rb1	Ha6_99028443	AATTGGTATTTTTCAATTTCCTCAAAAGTTGAGGATCCTTCAGGTTTTTCCAAAACAATTTTCTTTCCATTTGGATATGTGACTTTAATTTCTTGACCAG[C/T]CATGTTTGTGGGAATGATTTCAACCAAACCAGAATCATTTACAGTAGTGTTTTTAGAAACTTGGTCATTTTTGTGAAAGCCTATGCCAAATTTTACATTG	Ha6	gene	99863036	99863701	+	ID=gene:Ha6.2998;_Length=666;_Product=AutoIPR: IPR011009:Protein kinase-like domain%3B;_Locus_tag=Ha412v1r1_06g029980;Name=Ha6.2998
rb1	Ha6_99028443	AATTGGTATTTTTCAATTTCCTCAAAAGTTGAGGATCCTTCAGGTTTTTCCAAAACAATTTTCTTTCCATTTGGATATGTGACTTTAATTTCTTGACCAG[C/T]CATGTTTGTGGGAATGATTTCAACCAAACCAGAATCATTTACAGTAGTGTTTTTAGAAACTTGGTCATTTTTGTGAAAGCCTATGCCAAATTTTACATTG	Ha6	gene	98536430	98537426	-	Name=Ha6.2955;_Locus_tag=Ha412v1r1_06g029550;_Length=997;_Product=AutoIPR: IPR014013:Helicase%2C superfamily 1/2%2C ATP-binding domain%2C DinG/Rad3-type%3B IPR027417:P-loop containing nucleoside triphosphate hydrolase%3B;ID=gene:Ha6.2955
rb1	Ha6_99028443	AATTGGTATTTTTCAATTTCCTCAAAAGTTGAGGATCCTTCAGGTTTTTCCAAAACAATTTTCTTTCCATTTGGATATGTGACTTTAATTTCTTGACCAG[C/T]CATGTTTGTGGGAATGATTTCAACCAAACCAGAATCATTTACAGTAGTGTTTTTAGAAACTTGGTCATTTTTGTGAAAGCCTATGCCAAATTTTACATTG	Ha6	gene	98663669	98665150	+	Name=Ha6.2959;_Locus_tag=Ha412v1r1_06g029590;_Product=AutoIPR: IPR011990:Tetratricopeptide-like helical%3B;_Length=1482;ID=gene:Ha6.2959
rb1	Ha6_99028443	AATTGGTATTTTTCAATTTCCTCAAAAGTTGAGGATCCTTCAGGTTTTTCCAAAACAATTTTCTTTCCATTTGGATATGTGACTTTAATTTCTTGACCAG[C/T]CATGTTTGTGGGAATGATTTCAACCAAACCAGAATCATTTACAGTAGTGTTTTTAGAAACTTGGTCATTTTTGTGAAAGCCTATGCCAAATTTTACATTG	Ha6	gene	98682379	98688865	+	Name=Ha6.2961;_Locus_tag=Ha412v1r1_06g029610;_Length=6487;_Product=AutoIPR: IPR001638:Extracellular solute-binding protein%2C family 3%3B IPR017103:Ionotropic glutamate receptor%2C plant%3B IPR028082:Periplasmic binding protein-like I%3B;ID=gene:Ha6.2961
rb1	Ha6_99028443	AATTGGTATTTTTCAATTTCCTCAAAAGTTGAGGATCCTTCAGGTTTTTCCAAAACAATTTTCTTTCCATTTGGATATGTGACTTTAATTTCTTGACCAG[C/T]CATGTTTGTGGGAATGATTTCAACCAAACCAGAATCATTTACAGTAGTGTTTTTAGAAACTTGGTCATTTTTGTGAAAGCCTATGCCAAATTTTACATTG	Ha6	gene	98689866	98690576	+	Name=Ha6.2962;_Locus_tag=Ha412v1r1_06g029620;_Product=AutoIPR: IPR007592:Protein of unknown function DUF573%3B;_Length=711;ID=gene:Ha6.2962
rb1	Ha6_99028443	AATTGGTATTTTTCAATTTCCTCAAAAGTTGAGGATCCTTCAGGTTTTTCCAAAACAATTTTCTTTCCATTTGGATATGTGACTTTAATTTCTTGACCAG[C/T]CATGTTTGTGGGAATGATTTCAACCAAACCAGAATCATTTACAGTAGTGTTTTTAGAAACTTGGTCATTTTTGTGAAAGCCTATGCCAAATTTTACATTG	Ha6	gene	98759476	98762602	-	Name=Ha6.2964;_Locus_tag=Ha412v1r1_06g029640;_Length=3127;_Product=AutoIPR: IPR004326:Mlo-related protein%3B;ID=gene:Ha6.2964
rb1	Ha6_99028443	AATTGGTATTTTTCAATTTCCTCAAAAGTTGAGGATCCTTCAGGTTTTTCCAAAACAATTTTCTTTCCATTTGGATATGTGACTTTAATTTCTTGACCAG[C/T]CATGTTTGTGGGAATGATTTCAACCAAACCAGAATCATTTACAGTAGTGTTTTTAGAAACTTGGTCATTTTTGTGAAAGCCTATGCCAAATTTTACATTG	Ha6	gene	98906140	98930017	-	Name=Ha6.2967;_Locus_tag=Ha412v1r1_06g029670;_Product=AutoIPR: IPR016040:NAD(P)-binding domain%3B;_Length=23878;ID=gene:Ha6.2967
rb1	Ha6_99028443	AATTGGTATTTTTCAATTTCCTCAAAAGTTGAGGATCCTTCAGGTTTTTCCAAAACAATTTTCTTTCCATTTGGATATGTGACTTTAATTTCTTGACCAG[C/T]CATGTTTGTGGGAATGATTTCAACCAAACCAGAATCATTTACAGTAGTGTTTTTAGAAACTTGGTCATTTTTGTGAAAGCCTATGCCAAATTTTACATTG	Ha6	gene	99038554	99041026	+	Name=Ha6.2970;_Locus_tag=Ha412v1r1_06g029700;_Product=AutoIPR: IPR020875:3-phenylpropionate/cinnamic acid dioxygenase%2C alpha subunit%3B;_Length=2473;ID=gene:Ha6.2970
rb1	Ha6_99028443	AATTGGTATTTTTCAATTTCCTCAAAAGTTGAGGATCCTTCAGGTTTTTCCAAAACAATTTTCTTTCCATTTGGATATGTGACTTTAATTTCTTGACCAG[C/T]CATGTTTGTGGGAATGATTTCAACCAAACCAGAATCATTTACAGTAGTGTTTTTAGAAACTTGGTCATTTTTGTGAAAGCCTATGCCAAATTTTACATTG	Ha6	gene	99298369	99312080	-	Name=Ha6.2980;_Locus_tag=Ha412v1r1_06g029800;_Product=AutoIPR: IPR001810:F-box domain%3B IPR025886:Phloem protein 2-like%3B;_Length=13712;ID=gene:Ha6.2980
rb1	Ha6_99028443	AATTGGTATTTTTCAATTTCCTCAAAAGTTGAGGATCCTTCAGGTTTTTCCAAAACAATTTTCTTTCCATTTGGATATGTGACTTTAATTTCTTGACCAG[C/T]CATGTTTGTGGGAATGATTTCAACCAAACCAGAATCATTTACAGTAGTGTTTTTAGAAACTTGGTCATTTTTGTGAAAGCCTATGCCAAATTTTACATTG	Ha6	gene	99590271	99591543	-	Name=Ha6.2984;_Locus_tag=Ha412v1r1_06g029840;_Product=AutoIPR: IPR005746:Thioredoxin%3B IPR012336:Thioredoxin-like fold%3B;_Length=1273;ID=gene:Ha6.2984
rb1	Ha6_99028443	AATTGGTATTTTTCAATTTCCTCAAAAGTTGAGGATCCTTCAGGTTTTTCCAAAACAATTTTCTTTCCATTTGGATATGTGACTTTAATTTCTTGACCAG[C/T]CATGTTTGTGGGAATGATTTCAACCAAACCAGAATCATTTACAGTAGTGTTTTTAGAAACTTGGTCATTTTTGTGAAAGCCTATGCCAAATTTTACATTG	Ha6	gene	99614275	99614782	+	Name=Ha6.2987;_Locus_tag=Ha412v1r1_06g029870;_Length=508;_Product=AutoIPR: IPR003033:SCP2 sterol-binding domain%3B;ID=gene:Ha6.2987
rb2	Ha15_4372179	CTAATTTGATTCAATGAGACCATTTGCGTGTAGTTGCATTCGAAAGGCCAGATCCGTAGCAGATACCTAATATGTCTCACTCCAACCGTTATAATACAAA[T/C]CAGTTTTAAATAGACATACATGAAATCGTACTTTTTTTTTTCTTTTAACCGTTTTTCTACTTGTCTCCCACTATATTTTATCATCTTTCATACACTACAT	Ha15	gene	4315863	4316937	+	_Length=1075;_Product=AutoIPR: IPR008543:Uncharacterised protein family Ycf2%3B;ID=gene:Ha15.232;Name=Ha15.232;_Locus_tag=Ha412v1r1_15g002320
rb2	Ha15_4372179	CTAATTTGATTCAATGAGACCATTTGCGTGTAGTTGCATTCGAAAGGCCAGATCCGTAGCAGATACCTAATATGTCTCACTCCAACCGTTATAATACAAA[T/C]CAGTTTTAAATAGACATACATGAAATCGTACTTTTTTTTTTCTTTTAACCGTTTTTCTACTTGTCTCCCACTATATTTTATCATCTTTCATACACTACAT	Ha15	gene	3707294	3707443	-	_Length=150;_Product=AutoIPR: IPR001140:ABC transporter%2C transmembrane domain%3B;ID=gene:Ha15.189;Name=Ha15.189;_Locus_tag=Ha412v1r1_15g001890
rb2	Ha15_4372179	CTAATTTGATTCAATGAGACCATTTGCGTGTAGTTGCATTCGAAAGGCCAGATCCGTAGCAGATACCTAATATGTCTCACTCCAACCGTTATAATACAAA[T/C]CAGTTTTAAATAGACATACATGAAATCGTACTTTTTTTTTTCTTTTAACCGTTTTTCTACTTGTCTCCCACTATATTTTATCATCTTTCATACACTACAT	Ha15	gene	5363952	5365617	+	_Length=1666;_Product=AutoIPR: IPR002867:Zinc finger%2C C6HC-type%3B IPR011009:Protein kinase-like domain%3B;ID=gene:Ha15.275;Name=Ha15.275;_Locus_tag=Ha412v1r1_15g002750
rb2	Ha15_4372179	CTAATTTGATTCAATGAGACCATTTGCGTGTAGTTGCATTCGAAAGGCCAGATCCGTAGCAGATACCTAATATGTCTCACTCCAACCGTTATAATACAAA[T/C]CAGTTTTAAATAGACATACATGAAATCGTACTTTTTTTTTTCTTTTAACCGTTTTTCTACTTGTCTCCCACTATATTTTATCATCTTTCATACACTACAT	Ha15	gene	3797885	3799612	+	_Length=1728;_Product=AutoIPR: IPR001810:F-box domain%3B;ID=gene:Ha15.198;Name=Ha15.198;_Locus_tag=Ha412v1r1_15g001980
rb2	Ha15_4372179	CTAATTTGATTCAATGAGACCATTTGCGTGTAGTTGCATTCGAAAGGCCAGATCCGTAGCAGATACCTAATATGTCTCACTCCAACCGTTATAATACAAA[T/C]CAGTTTTAAATAGACATACATGAAATCGTACTTTTTTTTTTCTTTTAACCGTTTTTCTACTTGTCTCCCACTATATTTTATCATCTTTCATACACTACAT	Ha15	gene	3877652	3877999	+	_Length=348;_Product=AutoIPR: IPR005508:B3 domain-containing protein%3B IPR015300:DNA-binding pseudobarrel domain%3B;ID=gene:Ha15.204;Name=Ha15.204;_Locus_tag=Ha412v1r1_15g002040
rb2	Ha15_4372179	CTAATTTGATTCAATGAGACCATTTGCGTGTAGTTGCATTCGAAAGGCCAGATCCGTAGCAGATACCTAATATGTCTCACTCCAACCGTTATAATACAAA[T/C]CAGTTTTAAATAGACATACATGAAATCGTACTTTTTTTTTTCTTTTAACCGTTTTTCTACTTGTCTCCCACTATATTTTATCATCTTTCATACACTACAT	Ha15	gene	4917528	4921834	-	_Length=4307;_Product=AutoIPR: IPR001461:Peptidase A1%3B IPR021109:Aspartic peptidase%3B;ID=gene:Ha15.253;Name=Ha15.253;_Locus_tag=Ha412v1r1_15g002530
rb2	Ha15_4372179	CTAATTTGATTCAATGAGACCATTTGCGTGTAGTTGCATTCGAAAGGCCAGATCCGTAGCAGATACCTAATATGTCTCACTCCAACCGTTATAATACAAA[T/C]CAGTTTTAAATAGACATACATGAAATCGTACTTTTTTTTTTCTTTTAACCGTTTTTCTACTTGTCTCCCACTATATTTTATCATCTTTCATACACTACAT	Ha15	gene	4471509	4476248	+	_Length=4740;_Product=AutoIPR: IPR003689:Zinc/iron permease%3B;ID=gene:Ha15.240;Name=Ha15.240;_Locus_tag=Ha412v1r1_15g002400
rb2	Ha15_4372179	CTAATTTGATTCAATGAGACCATTTGCGTGTAGTTGCATTCGAAAGGCCAGATCCGTAGCAGATACCTAATATGTCTCACTCCAACCGTTATAATACAAA[T/C]CAGTTTTAAATAGACATACATGAAATCGTACTTTTTTTTTTCTTTTAACCGTTTTTCTACTTGTCTCCCACTATATTTTATCATCTTTCATACACTACAT	Ha15	gene	4910482	4917198	-	_Length=6717;_Product=AutoIPR: IPR013083:Zinc finger%2C RING/FYVE/PHD-type%3B IPR016024:Armadillo-type fold%3B;ID=gene:Ha15.252;Name=Ha15.252;_Locus_tag=Ha412v1r1_15g002520
rb2	Ha15_4372179	CTAATTTGATTCAATGAGACCATTTGCGTGTAGTTGCATTCGAAAGGCCAGATCCGTAGCAGATACCTAATATGTCTCACTCCAACCGTTATAATACAAA[T/C]CAGTTTTAAATAGACATACATGAAATCGTACTTTTTTTTTTCTTTTAACCGTTTTTCTACTTGTCTCCCACTATATTTTATCATCTTTCATACACTACAT	Ha15	gene	3926454	3933355	-	_Length=6902;_Product=AutoIPR: IPR003606:Pre-SET zinc-binding sub-group%3B IPR011381:Histone H3-K9 methyltransferase%3B IPR018848:WIYLD domain%3B IPR025776:Histone-lysine N-methyltransferase SUVR1/2/4%3B;ID=gene:Ha15.207;Name=Ha15.207;_Locus_tag=Ha412v1r1_15g002070
rb2	Ha15_4372179	CTAATTTGATTCAATGAGACCATTTGCGTGTAGTTGCATTCGAAAGGCCAGATCCGTAGCAGATACCTAATATGTCTCACTCCAACCGTTATAATACAAA[T/C]CAGTTTTAAATAGACATACATGAAATCGTACTTTTTTTTTTCTTTTAACCGTTTTTCTACTTGTCTCCCACTATATTTTATCATCTTTCATACACTACAT	Ha15	gene	3394197	3395246	+	_Locus_tag=Ha412v1r1_15g001710;Name=Ha15.171;ID=gene:Ha15.171;_Product=AutoIPR: IPR011009:Protein kinase-like domain%3B;_Length=1050
rb2	Ha15_4372179	CTAATTTGATTCAATGAGACCATTTGCGTGTAGTTGCATTCGAAAGGCCAGATCCGTAGCAGATACCTAATATGTCTCACTCCAACCGTTATAATACAAA[T/C]CAGTTTTAAATAGACATACATGAAATCGTACTTTTTTTTTTCTTTTAACCGTTTTTCTACTTGTCTCCCACTATATTTTATCATCTTTCATACACTACAT	Ha15	gene	3395872	3396451	+	_Locus_tag=Ha412v1r1_15g001720;Name=Ha15.172;ID=gene:Ha15.172;_Product=AutoIPR: IPR011009:Protein kinase-like domain%3B;_Length=580
rb2	Ha15_4372179	CTAATTTGATTCAATGAGACCATTTGCGTGTAGTTGCATTCGAAAGGCCAGATCCGTAGCAGATACCTAATATGTCTCACTCCAACCGTTATAATACAAA[T/C]CAGTTTTAAATAGACATACATGAAATCGTACTTTTTTTTTTCTTTTAACCGTTTTTCTACTTGTCTCCCACTATATTTTATCATCTTTCATACACTACAT	Ha15	gene	3446429	3447030	-	_Locus_tag=Ha412v1r1_15g001750;Name=Ha15.175;ID=gene:Ha15.175;_Product=AutoIPR: IPR011527:ABC transporter%2C transmembrane domain%2C type 1%3B IPR017940:ABC transporter%2C integral membrane type 1%3B;_Length=602
rb2	Ha15_4372179	CTAATTTGATTCAATGAGACCATTTGCGTGTAGTTGCATTCGAAAGGCCAGATCCGTAGCAGATACCTAATATGTCTCACTCCAACCGTTATAATACAAA[T/C]CAGTTTTAAATAGACATACATGAAATCGTACTTTTTTTTTTCTTTTAACCGTTTTTCTACTTGTCTCCCACTATATTTTATCATCTTTCATACACTACAT	Ha15	gene	3461630	3462775	-	_Locus_tag=Ha412v1r1_15g001770;Name=Ha15.177;ID=gene:Ha15.177;_Product=AutoIPR: IPR001140:ABC transporter%2C transmembrane domain%3B IPR011527:ABC transporter%2C transmembrane domain%2C type 1%3B;_Length=1146
rb2	Ha15_4372179	CTAATTTGATTCAATGAGACCATTTGCGTGTAGTTGCATTCGAAAGGCCAGATCCGTAGCAGATACCTAATATGTCTCACTCCAACCGTTATAATACAAA[T/C]CAGTTTTAAATAGACATACATGAAATCGTACTTTTTTTTTTCTTTTAACCGTTTTTCTACTTGTCTCCCACTATATTTTATCATCTTTCATACACTACAT	Ha15	gene	3469750	3470064	-	_Locus_tag=Ha412v1r1_15g001780;Name=Ha15.178;ID=gene:Ha15.178;_Product=AutoIPR: IPR003439:ABC transporter-like%3B IPR027417:P-loop containing nucleoside triphosphate hydrolase%3B;_Length=315
rb2	Ha15_4372179	CTAATTTGATTCAATGAGACCATTTGCGTGTAGTTGCATTCGAAAGGCCAGATCCGTAGCAGATACCTAATATGTCTCACTCCAACCGTTATAATACAAA[T/C]CAGTTTTAAATAGACATACATGAAATCGTACTTTTTTTTTTCTTTTAACCGTTTTTCTACTTGTCTCCCACTATATTTTATCATCTTTCATACACTACAT	Ha15	gene	3705458	3705740	-	_Locus_tag=Ha412v1r1_15g001880;Name=Ha15.188;ID=gene:Ha15.188;_Length=283;_Product=AutoIPR: IPR017940:ABC transporter%2C integral membrane type 1%3B
rb2	Ha15_4372179	CTAATTTGATTCAATGAGACCATTTGCGTGTAGTTGCATTCGAAAGGCCAGATCCGTAGCAGATACCTAATATGTCTCACTCCAACCGTTATAATACAAA[T/C]CAGTTTTAAATAGACATACATGAAATCGTACTTTTTTTTTTCTTTTAACCGTTTTTCTACTTGTCTCCCACTATATTTTATCATCTTTCATACACTACAT	Ha15	gene	3720136	3721235	-	_Locus_tag=Ha412v1r1_15g001910;Name=Ha15.191;ID=gene:Ha15.191;_Length=1100;_Product=AutoIPR: IPR003593:AAA+ ATPase domain%3B IPR027417:P-loop containing nucleoside triphosphate hydrolase%3B
rb2	Ha15_4372179	CTAATTTGATTCAATGAGACCATTTGCGTGTAGTTGCATTCGAAAGGCCAGATCCGTAGCAGATACCTAATATGTCTCACTCCAACCGTTATAATACAAA[T/C]CAGTTTTAAATAGACATACATGAAATCGTACTTTTTTTTTTCTTTTAACCGTTTTTCTACTTGTCTCCCACTATATTTTATCATCTTTCATACACTACAT	Ha15	gene	3723850	3724122	+	_Locus_tag=Ha412v1r1_15g001930;Name=Ha15.193;ID=gene:Ha15.193;_Product=AutoIPR: IPR003439:ABC transporter-like%3B IPR027417:P-loop containing nucleoside triphosphate hydrolase%3B;_Length=273
rb2	Ha15_4372179	CTAATTTGATTCAATGAGACCATTTGCGTGTAGTTGCATTCGAAAGGCCAGATCCGTAGCAGATACCTAATATGTCTCACTCCAACCGTTATAATACAAA[T/C]CAGTTTTAAATAGACATACATGAAATCGTACTTTTTTTTTTCTTTTAACCGTTTTTCTACTTGTCTCCCACTATATTTTATCATCTTTCATACACTACAT	Ha15	gene	3725509	3726414	+	_Locus_tag=Ha412v1r1_15g001940;Name=Ha15.194;ID=gene:Ha15.194;_Length=906;_Product=AutoIPR: IPR022514:NHPM bacteriocin system ABC transporter%2C peptidase/ATP-binding protein%3B
rb2	Ha15_4372179	CTAATTTGATTCAATGAGACCATTTGCGTGTAGTTGCATTCGAAAGGCCAGATCCGTAGCAGATACCTAATATGTCTCACTCCAACCGTTATAATACAAA[T/C]CAGTTTTAAATAGACATACATGAAATCGTACTTTTTTTTTTCTTTTAACCGTTTTTCTACTTGTCTCCCACTATATTTTATCATCTTTCATACACTACAT	Ha15	gene	3873938	3875839	-	_Locus_tag=Ha412v1r1_15g002030;Name=Ha15.203;ID=gene:Ha15.203;_Length=1902;_Product=AutoIPR: IPR004241:Autophagy-related protein Atg8 family%3B
rb2	Ha15_4372179	CTAATTTGATTCAATGAGACCATTTGCGTGTAGTTGCATTCGAAAGGCCAGATCCGTAGCAGATACCTAATATGTCTCACTCCAACCGTTATAATACAAA[T/C]CAGTTTTAAATAGACATACATGAAATCGTACTTTTTTTTTTCTTTTAACCGTTTTTCTACTTGTCTCCCACTATATTTTATCATCTTTCATACACTACAT	Ha15	gene	3952778	3955101	+	_Locus_tag=Ha412v1r1_15g002090;Name=Ha15.209;ID=gene:Ha15.209;_Product=AutoIPR: IPR002902:Gnk2-homologous domain%3B;_Length=2324
rb2	Ha15_4372179	CTAATTTGATTCAATGAGACCATTTGCGTGTAGTTGCATTCGAAAGGCCAGATCCGTAGCAGATACCTAATATGTCTCACTCCAACCGTTATAATACAAA[T/C]CAGTTTTAAATAGACATACATGAAATCGTACTTTTTTTTTTCTTTTAACCGTTTTTCTACTTGTCTCCCACTATATTTTATCATCTTTCATACACTACAT	Ha15	gene	3982593	3982817	+	_Locus_tag=Ha412v1r1_15g002100;Name=Ha15.210;ID=gene:Ha15.210;_Product=AutoIPR: IPR027106:U4/U6 small nuclear ribonucleoprotein Prp4/ASTRA-associated protein 1%3B;_Length=225
rb2	Ha15_4372179	CTAATTTGATTCAATGAGACCATTTGCGTGTAGTTGCATTCGAAAGGCCAGATCCGTAGCAGATACCTAATATGTCTCACTCCAACCGTTATAATACAAA[T/C]CAGTTTTAAATAGACATACATGAAATCGTACTTTTTTTTTTCTTTTAACCGTTTTTCTACTTGTCTCCCACTATATTTTATCATCTTTCATACACTACAT	Ha15	gene	4088426	4090531	-	_Locus_tag=Ha412v1r1_15g002160;Name=Ha15.216;ID=gene:Ha15.216;_Product=AutoIPR: IPR011042:Six-bladed beta-propeller%2C TolB-like%3B IPR012393:Peptidase S41A/B%3B;_Length=2106
rb2	Ha15_4372179	CTAATTTGATTCAATGAGACCATTTGCGTGTAGTTGCATTCGAAAGGCCAGATCCGTAGCAGATACCTAATATGTCTCACTCCAACCGTTATAATACAAA[T/C]CAGTTTTAAATAGACATACATGAAATCGTACTTTTTTTTTTCTTTTAACCGTTTTTCTACTTGTCTCCCACTATATTTTATCATCTTTCATACACTACAT	Ha15	gene	4100462	4100942	+	_Locus_tag=Ha412v1r1_15g002190;Name=Ha15.219;ID=gene:Ha15.219;_Length=481;_Product=AutoIPR: IPR000743:Glycoside hydrolase%2C family 28%3B IPR011050:Pectin lyase fold/virulence factor%3B
rb2	Ha15_4372179	CTAATTTGATTCAATGAGACCATTTGCGTGTAGTTGCATTCGAAAGGCCAGATCCGTAGCAGATACCTAATATGTCTCACTCCAACCGTTATAATACAAA[T/C]CAGTTTTAAATAGACATACATGAAATCGTACTTTTTTTTTTCTTTTAACCGTTTTTCTACTTGTCTCCCACTATATTTTATCATCTTTCATACACTACAT	Ha15	gene	4102338	4103831	-	_Locus_tag=Ha412v1r1_15g002200;Name=Ha15.220;ID=gene:Ha15.220;_Product=AutoIPR: IPR010222:RNA helicase%2C ATP-dependent DEAH box%2C HrpA-type%3B IPR027417:P-loop containing nucleoside triphosphate hydrolase%3B;_Length=1494
rb2	Ha15_4372179	CTAATTTGATTCAATGAGACCATTTGCGTGTAGTTGCATTCGAAAGGCCAGATCCGTAGCAGATACCTAATATGTCTCACTCCAACCGTTATAATACAAA[T/C]CAGTTTTAAATAGACATACATGAAATCGTACTTTTTTTTTTCTTTTAACCGTTTTTCTACTTGTCTCCCACTATATTTTATCATCTTTCATACACTACAT	Ha15	gene	4176872	4199722	-	_Locus_tag=Ha412v1r1_15g002250;Name=Ha15.225;ID=gene:Ha15.225;_Length=22851;_Product=AutoIPR: IPR015429:Cyclin C/H/T/L%3B
rb2	Ha15_4372179	CTAATTTGATTCAATGAGACCATTTGCGTGTAGTTGCATTCGAAAGGCCAGATCCGTAGCAGATACCTAATATGTCTCACTCCAACCGTTATAATACAAA[T/C]CAGTTTTAAATAGACATACATGAAATCGTACTTTTTTTTTTCTTTTAACCGTTTTTCTACTTGTCTCCCACTATATTTTATCATCTTTCATACACTACAT	Ha15	gene	4279395	4280300	+	_Locus_tag=Ha412v1r1_15g002280;Name=Ha15.228;ID=gene:Ha15.228;_Length=906;_Product=AutoIPR: IPR011016:Zinc finger%2C RING-CH-type%3B IPR013083:Zinc finger%2C RING/FYVE/PHD-type%3B
rb2	Ha15_4372179	CTAATTTGATTCAATGAGACCATTTGCGTGTAGTTGCATTCGAAAGGCCAGATCCGTAGCAGATACCTAATATGTCTCACTCCAACCGTTATAATACAAA[T/C]CAGTTTTAAATAGACATACATGAAATCGTACTTTTTTTTTTCTTTTAACCGTTTTTCTACTTGTCTCCCACTATATTTTATCATCTTTCATACACTACAT	Ha15	gene	4432274	4436199	+	_Locus_tag=Ha412v1r1_15g002360;Name=Ha15.236;ID=gene:Ha15.236;_Product=AutoIPR: IPR023562:Clp protease proteolytic subunit /Translocation-enhancing protein TepA%3B;_Length=3926
rb2	Ha15_4372179	CTAATTTGATTCAATGAGACCATTTGCGTGTAGTTGCATTCGAAAGGCCAGATCCGTAGCAGATACCTAATATGTCTCACTCCAACCGTTATAATACAAA[T/C]CAGTTTTAAATAGACATACATGAAATCGTACTTTTTTTTTTCTTTTAACCGTTTTTCTACTTGTCTCCCACTATATTTTATCATCTTTCATACACTACAT	Ha15	gene	4451132	4451560	-	_Locus_tag=Ha412v1r1_15g002380;Name=Ha15.238;ID=gene:Ha15.238;_Length=429;_Product=AutoIPR: IPR015943:WD40/YVTN repeat-like-containing domain%3B
rb2	Ha15_4372179	CTAATTTGATTCAATGAGACCATTTGCGTGTAGTTGCATTCGAAAGGCCAGATCCGTAGCAGATACCTAATATGTCTCACTCCAACCGTTATAATACAAA[T/C]CAGTTTTAAATAGACATACATGAAATCGTACTTTTTTTTTTCTTTTAACCGTTTTTCTACTTGTCTCCCACTATATTTTATCATCTTTCATACACTACAT	Ha15	gene	4563318	4564513	+	_Locus_tag=Ha412v1r1_15g002430;Name=Ha15.243;ID=gene:Ha15.243;_Length=1196;_Product=AutoIPR: IPR001841:Zinc finger%2C RING-type%3B
rb2	Ha15_4372179	CTAATTTGATTCAATGAGACCATTTGCGTGTAGTTGCATTCGAAAGGCCAGATCCGTAGCAGATACCTAATATGTCTCACTCCAACCGTTATAATACAAA[T/C]CAGTTTTAAATAGACATACATGAAATCGTACTTTTTTTTTTCTTTTAACCGTTTTTCTACTTGTCTCCCACTATATTTTATCATCTTTCATACACTACAT	Ha15	gene	4815811	4820634	-	_Locus_tag=Ha412v1r1_15g002500;Name=Ha15.250;ID=gene:Ha15.250;_Length=4824;_Product=AutoIPR: IPR016181:Acyl-CoA N-acyltransferase%3B
rb2	Ha15_4372179	CTAATTTGATTCAATGAGACCATTTGCGTGTAGTTGCATTCGAAAGGCCAGATCCGTAGCAGATACCTAATATGTCTCACTCCAACCGTTATAATACAAA[T/C]CAGTTTTAAATAGACATACATGAAATCGTACTTTTTTTTTTCTTTTAACCGTTTTTCTACTTGTCTCCCACTATATTTTATCATCTTTCATACACTACAT	Ha15	gene	5034224	5038602	+	_Locus_tag=Ha412v1r1_15g002610;Name=Ha15.261;ID=gene:Ha15.261;_Product=AutoIPR: IPR002902:Gnk2-homologous domain%3B IPR013320:Concanavalin A-like lectin/glucanase%2C subgroup%3B IPR020775:Tyrosine-protein kinase%2C non-receptor Jak3%3B;_Length=4379
rb2	Ha15_4372179	CTAATTTGATTCAATGAGACCATTTGCGTGTAGTTGCATTCGAAAGGCCAGATCCGTAGCAGATACCTAATATGTCTCACTCCAACCGTTATAATACAAA[T/C]CAGTTTTAAATAGACATACATGAAATCGTACTTTTTTTTTTCTTTTAACCGTTTTTCTACTTGTCTCCCACTATATTTTATCATCTTTCATACACTACAT	Ha15	gene	5194428	5195523	-	_Locus_tag=Ha412v1r1_15g002680;Name=Ha15.268;ID=gene:Ha15.268;_Length=1096;_Product=AutoIPR: IPR000858:S-locus glycoprotein%3B IPR001480:Bulb-type lectin domain%3B
rb2	Ha15_4372179	CTAATTTGATTCAATGAGACCATTTGCGTGTAGTTGCATTCGAAAGGCCAGATCCGTAGCAGATACCTAATATGTCTCACTCCAACCGTTATAATACAAA[T/C]CAGTTTTAAATAGACATACATGAAATCGTACTTTTTTTTTTCTTTTAACCGTTTTTCTACTTGTCTCCCACTATATTTTATCATCTTTCATACACTACAT	Ha15	gene	5350372	5355162	+	_Locus_tag=Ha412v1r1_15g002740;Name=Ha15.274;ID=gene:Ha15.274;_Length=4791;_Product=AutoIPR: IPR001461:Peptidase A1%3B IPR011001:Saposin-like%3B IPR021109:Aspartic peptidase%3B
rb2	Ha15_4372179	CTAATTTGATTCAATGAGACCATTTGCGTGTAGTTGCATTCGAAAGGCCAGATCCGTAGCAGATACCTAATATGTCTCACTCCAACCGTTATAATACAAA[T/C]CAGTTTTAAATAGACATACATGAAATCGTACTTTTTTTTTTCTTTTAACCGTTTTTCTACTTGTCTCCCACTATATTTTATCATCTTTCATACACTACAT	Ha15	gene	4097149	4099186	+	_Product=AutoIPR: IPR000743:Glycoside hydrolase%2C family 28%3B IPR011050:Pectin lyase fold/virulence factor%3B;_Length=2038;ID=gene:Ha15.218;Name=Ha15.218;_Locus_tag=Ha412v1r1_15g002180
rb2	Ha15_4372179	CTAATTTGATTCAATGAGACCATTTGCGTGTAGTTGCATTCGAAAGGCCAGATCCGTAGCAGATACCTAATATGTCTCACTCCAACCGTTATAATACAAA[T/C]CAGTTTTAAATAGACATACATGAAATCGTACTTTTTTTTTTCTTTTAACCGTTTTTCTACTTGTCTCCCACTATATTTTATCATCTTTCATACACTACAT	Ha15	gene	4073661	4074848	-	_Product=AutoIPR: IPR001810:F-box domain%3B IPR017451:F-box associated interaction domain%3B;_Length=1188;ID=gene:Ha15.211;Name=Ha15.211;_Locus_tag=Ha412v1r1_15g002110
rb2	Ha15_4372179	CTAATTTGATTCAATGAGACCATTTGCGTGTAGTTGCATTCGAAAGGCCAGATCCGTAGCAGATACCTAATATGTCTCACTCCAACCGTTATAATACAAA[T/C]CAGTTTTAAATAGACATACATGAAATCGTACTTTTTTTTTTCTTTTAACCGTTTTTCTACTTGTCTCCCACTATATTTTATCATCTTTCATACACTACAT	Ha15	gene	4932361	4933338	-	_Product=AutoIPR: IPR001810:F-box domain%3B IPR017451:F-box associated interaction domain%3B;_Length=978;ID=gene:Ha15.254;Name=Ha15.254;_Locus_tag=Ha412v1r1_15g002540
rb2	Ha15_4372179	CTAATTTGATTCAATGAGACCATTTGCGTGTAGTTGCATTCGAAAGGCCAGATCCGTAGCAGATACCTAATATGTCTCACTCCAACCGTTATAATACAAA[T/C]CAGTTTTAAATAGACATACATGAAATCGTACTTTTTTTTTTCTTTTAACCGTTTTTCTACTTGTCTCCCACTATATTTTATCATCTTTCATACACTACAT	Ha15	gene	4083878	4084548	+	_Product=AutoIPR: IPR001810:F-box domain%3B;_Length=671;ID=gene:Ha15.214;Name=Ha15.214;_Locus_tag=Ha412v1r1_15g002140
rb2	Ha15_4372179	CTAATTTGATTCAATGAGACCATTTGCGTGTAGTTGCATTCGAAAGGCCAGATCCGTAGCAGATACCTAATATGTCTCACTCCAACCGTTATAATACAAA[T/C]CAGTTTTAAATAGACATACATGAAATCGTACTTTTTTTTTTCTTTTAACCGTTTTTCTACTTGTCTCCCACTATATTTTATCATCTTTCATACACTACAT	Ha15	gene	3827954	3834392	+	_Product=AutoIPR: IPR001841:Zinc finger%2C RING-type%3B IPR015880:Zinc finger%2C C2H2-like%3B;_Length=6439;ID=gene:Ha15.200;Name=Ha15.200;_Locus_tag=Ha412v1r1_15g002000
rb2	Ha15_4372179	CTAATTTGATTCAATGAGACCATTTGCGTGTAGTTGCATTCGAAAGGCCAGATCCGTAGCAGATACCTAATATGTCTCACTCCAACCGTTATAATACAAA[T/C]CAGTTTTAAATAGACATACATGAAATCGTACTTTTTTTTTTCTTTTAACCGTTTTTCTACTTGTCTCCCACTATATTTTATCATCTTTCATACACTACAT	Ha15	gene	5097839	5104013	+	_Product=AutoIPR: IPR009057:Homeodomain-like%3B;_Length=6175;ID=gene:Ha15.265;Name=Ha15.265;_Locus_tag=Ha412v1r1_15g002650
rb2	Ha15_4372179	CTAATTTGATTCAATGAGACCATTTGCGTGTAGTTGCATTCGAAAGGCCAGATCCGTAGCAGATACCTAATATGTCTCACTCCAACCGTTATAATACAAA[T/C]CAGTTTTAAATAGACATACATGAAATCGTACTTTTTTTTTTCTTTTAACCGTTTTTCTACTTGTCTCCCACTATATTTTATCATCTTTCATACACTACAT	Ha15	gene	4814739	4815568	+	_Product=AutoIPR: IPR016055:Alpha-D-phosphohexomutase%2C alpha/beta/alpha I/II/III%3B;_Length=830;ID=gene:Ha15.249;Name=Ha15.249;_Locus_tag=Ha412v1r1_15g002490
rb2	Ha15_4372179	CTAATTTGATTCAATGAGACCATTTGCGTGTAGTTGCATTCGAAAGGCCAGATCCGTAGCAGATACCTAATATGTCTCACTCCAACCGTTATAATACAAA[T/C]CAGTTTTAAATAGACATACATGAAATCGTACTTTTTTTTTTCTTTTAACCGTTTTTCTACTTGTCTCCCACTATATTTTATCATCTTTCATACACTACAT	Ha15	gene	3915475	3915941	-	_Product=AutoIPR: IPR016965:Phosphatase PHOSPHO-type%3B;_Length=467;ID=gene:Ha15.205;Name=Ha15.205;_Locus_tag=Ha412v1r1_15g002050
rb2	Ha15_4372179	CTAATTTGATTCAATGAGACCATTTGCGTGTAGTTGCATTCGAAAGGCCAGATCCGTAGCAGATACCTAATATGTCTCACTCCAACCGTTATAATACAAA[T/C]CAGTTTTAAATAGACATACATGAAATCGTACTTTTTTTTTTCTTTTAACCGTTTTTCTACTTGTCTCCCACTATATTTTATCATCTTTCATACACTACAT	Ha15	gene	4805666	4805887	-	_Product=AutoIPR: IPR019955:Ubiquitin supergroup%3B;_Length=222;ID=gene:Ha15.246;Name=Ha15.246;_Locus_tag=Ha412v1r1_15g002460
rb2	Ha15_4372179	CTAATTTGATTCAATGAGACCATTTGCGTGTAGTTGCATTCGAAAGGCCAGATCCGTAGCAGATACCTAATATGTCTCACTCCAACCGTTATAATACAAA[T/C]CAGTTTTAAATAGACATACATGAAATCGTACTTTTTTTTTTCTTTTAACCGTTTTTCTACTTGTCTCCCACTATATTTTATCATCTTTCATACACTACAT	Ha15	gene	4104970	4105116	-	_Product=AutoIPR: IPR027417:P-loop containing nucleoside triphosphate hydrolase%3B;_Length=147;ID=gene:Ha15.221;Name=Ha15.221;_Locus_tag=Ha412v1r1_15g002210
rb2	Ha15_4372179	CTAATTTGATTCAATGAGACCATTTGCGTGTAGTTGCATTCGAAAGGCCAGATCCGTAGCAGATACCTAATATGTCTCACTCCAACCGTTATAATACAAA[T/C]CAGTTTTAAATAGACATACATGAAATCGTACTTTTTTTTTTCTTTTAACCGTTTTTCTACTTGTCTCCCACTATATTTTATCATCTTTCATACACTACAT	Ha15	gene	3392954	3393420	+	ID=gene:Ha15.170;_Length=467;_Product=AutoIPR: IPR011009:Protein kinase-like domain%3B;_Locus_tag=Ha412v1r1_15g001700;Name=Ha15.170
rb2	Ha15_4372179	CTAATTTGATTCAATGAGACCATTTGCGTGTAGTTGCATTCGAAAGGCCAGATCCGTAGCAGATACCTAATATGTCTCACTCCAACCGTTATAATACAAA[T/C]CAGTTTTAAATAGACATACATGAAATCGTACTTTTTTTTTTCTTTTAACCGTTTTTCTACTTGTCTCCCACTATATTTTATCATCTTTCATACACTACAT	Ha15	gene	3642867	3644765	+	ID=gene:Ha15.185;_Length=1899;_Product=AutoIPR: IPR011598:Myc-type%2C basic helix-loop-helix (bHLH) domain%3B IPR025610:Transcription factor MYC/MYB N-terminal%3B;_Locus_tag=Ha412v1r1_15g001850;Name=Ha15.185
rb2	Ha15_4372179	CTAATTTGATTCAATGAGACCATTTGCGTGTAGTTGCATTCGAAAGGCCAGATCCGTAGCAGATACCTAATATGTCTCACTCCAACCGTTATAATACAAA[T/C]CAGTTTTAAATAGACATACATGAAATCGTACTTTTTTTTTTCTTTTAACCGTTTTTCTACTTGTCTCCCACTATATTTTATCATCTTTCATACACTACAT	Ha15	gene	3691407	3692558	+	ID=gene:Ha15.186;_Length=1152;_Product=AutoIPR: IPR015916:Galactose oxidase%2C beta-propeller%3B;_Locus_tag=Ha412v1r1_15g001860;Name=Ha15.186
rb2	Ha15_4372179	CTAATTTGATTCAATGAGACCATTTGCGTGTAGTTGCATTCGAAAGGCCAGATCCGTAGCAGATACCTAATATGTCTCACTCCAACCGTTATAATACAAA[T/C]CAGTTTTAAATAGACATACATGAAATCGTACTTTTTTTTTTCTTTTAACCGTTTTTCTACTTGTCTCCCACTATATTTTATCATCTTTCATACACTACAT	Ha15	gene	3707903	3712339	-	ID=gene:Ha15.190;_Length=4437;_Product=AutoIPR: IPR022515:NHPM bacteriocin system ABC transporter%2C ATP-binding protein%3B;_Locus_tag=Ha412v1r1_15g001900;Name=Ha15.190
rb2	Ha15_4372179	CTAATTTGATTCAATGAGACCATTTGCGTGTAGTTGCATTCGAAAGGCCAGATCCGTAGCAGATACCTAATATGTCTCACTCCAACCGTTATAATACAAA[T/C]CAGTTTTAAATAGACATACATGAAATCGTACTTTTTTTTTTCTTTTAACCGTTTTTCTACTTGTCTCCCACTATATTTTATCATCTTTCATACACTACAT	Ha15	gene	3742415	3742885	+	ID=gene:Ha15.195;_Length=471;_Product=AutoIPR: IPR003439:ABC transporter-like%3B IPR027417:P-loop containing nucleoside triphosphate hydrolase%3B;_Locus_tag=Ha412v1r1_15g001950;Name=Ha15.195
rb2	Ha15_4372179	CTAATTTGATTCAATGAGACCATTTGCGTGTAGTTGCATTCGAAAGGCCAGATCCGTAGCAGATACCTAATATGTCTCACTCCAACCGTTATAATACAAA[T/C]CAGTTTTAAATAGACATACATGAAATCGTACTTTTTTTTTTCTTTTAACCGTTTTTCTACTTGTCTCCCACTATATTTTATCATCTTTCATACACTACAT	Ha15	gene	3745596	3746435	+	ID=gene:Ha15.196;_Length=840;_Product=AutoIPR: IPR000388:Sulphonylurea receptor%3B;_Locus_tag=Ha412v1r1_15g001960;Name=Ha15.196
rb2	Ha15_4372179	CTAATTTGATTCAATGAGACCATTTGCGTGTAGTTGCATTCGAAAGGCCAGATCCGTAGCAGATACCTAATATGTCTCACTCCAACCGTTATAATACAAA[T/C]CAGTTTTAAATAGACATACATGAAATCGTACTTTTTTTTTTCTTTTAACCGTTTTTCTACTTGTCTCCCACTATATTTTATCATCTTTCATACACTACAT	Ha15	gene	3921266	3923557	-	ID=gene:Ha15.206;_Length=2292;_Product=AutoIPR: IPR000218:Ribosomal protein L14b/L23e%3B IPR023571:Ribosomal protein L14 domain%3B;_Locus_tag=Ha412v1r1_15g002060;Name=Ha15.206
rb2	Ha15_4372179	CTAATTTGATTCAATGAGACCATTTGCGTGTAGTTGCATTCGAAAGGCCAGATCCGTAGCAGATACCTAATATGTCTCACTCCAACCGTTATAATACAAA[T/C]CAGTTTTAAATAGACATACATGAAATCGTACTTTTTTTTTTCTTTTAACCGTTTTTCTACTTGTCTCCCACTATATTTTATCATCTTTCATACACTACAT	Ha15	gene	4076383	4077437	+	ID=gene:Ha15.212;_Product=AutoIPR: IPR001810:F-box domain%3B;_Length=1055;_Locus_tag=Ha412v1r1_15g002120;Name=Ha15.212
rb2	Ha15_4372179	CTAATTTGATTCAATGAGACCATTTGCGTGTAGTTGCATTCGAAAGGCCAGATCCGTAGCAGATACCTAATATGTCTCACTCCAACCGTTATAATACAAA[T/C]CAGTTTTAAATAGACATACATGAAATCGTACTTTTTTTTTTCTTTTAACCGTTTTTCTACTTGTCTCCCACTATATTTTATCATCTTTCATACACTACAT	Ha15	gene	4079918	4082721	+	ID=gene:Ha15.213;_Length=2804;_Product=AutoIPR: IPR001810:F-box domain%3B IPR017451:F-box associated interaction domain%3B;_Locus_tag=Ha412v1r1_15g002130;Name=Ha15.213
rb2	Ha15_4372179	CTAATTTGATTCAATGAGACCATTTGCGTGTAGTTGCATTCGAAAGGCCAGATCCGTAGCAGATACCTAATATGTCTCACTCCAACCGTTATAATACAAA[T/C]CAGTTTTAAATAGACATACATGAAATCGTACTTTTTTTTTTCTTTTAACCGTTTTTCTACTTGTCTCCCACTATATTTTATCATCTTTCATACACTACAT	Ha15	gene	4084899	4085412	+	ID=gene:Ha15.215;_Product=AutoIPR: IPR013187:F-box associated domain%2C type 3%3B;_Length=514;_Locus_tag=Ha412v1r1_15g002150;Name=Ha15.215
rb2	Ha15_4372179	CTAATTTGATTCAATGAGACCATTTGCGTGTAGTTGCATTCGAAAGGCCAGATCCGTAGCAGATACCTAATATGTCTCACTCCAACCGTTATAATACAAA[T/C]CAGTTTTAAATAGACATACATGAAATCGTACTTTTTTTTTTCTTTTAACCGTTTTTCTACTTGTCTCCCACTATATTTTATCATCTTTCATACACTACAT	Ha15	gene	4093403	4095217	+	ID=gene:Ha15.217;_Length=1815;_Product=AutoIPR: IPR000070:Pectinesterase%2C catalytic%3B IPR006501:Pectinesterase inhibitor domain%3B IPR011050:Pectin lyase fold/virulence factor%3B;_Locus_tag=Ha412v1r1_15g002170;Name=Ha15.217
rb2	Ha15_4372179	CTAATTTGATTCAATGAGACCATTTGCGTGTAGTTGCATTCGAAAGGCCAGATCCGTAGCAGATACCTAATATGTCTCACTCCAACCGTTATAATACAAA[T/C]CAGTTTTAAATAGACATACATGAAATCGTACTTTTTTTTTTCTTTTAACCGTTTTTCTACTTGTCTCCCACTATATTTTATCATCTTTCATACACTACAT	Ha15	gene	4107118	4107385	-	ID=gene:Ha15.222;_Length=268;_Product=AutoIPR: IPR027417:P-loop containing nucleoside triphosphate hydrolase%3B;_Locus_tag=Ha412v1r1_15g002220;Name=Ha15.222
rb2	Ha15_4372179	CTAATTTGATTCAATGAGACCATTTGCGTGTAGTTGCATTCGAAAGGCCAGATCCGTAGCAGATACCTAATATGTCTCACTCCAACCGTTATAATACAAA[T/C]CAGTTTTAAATAGACATACATGAAATCGTACTTTTTTTTTTCTTTTAACCGTTTTTCTACTTGTCTCCCACTATATTTTATCATCTTTCATACACTACAT	Ha15	gene	4252943	4258857	+	ID=gene:Ha15.227;_Product=AutoIPR: IPR003657:DNA-binding WRKY%3B;_Length=5915;_Locus_tag=Ha412v1r1_15g002270;Name=Ha15.227
rb2	Ha15_4372179	CTAATTTGATTCAATGAGACCATTTGCGTGTAGTTGCATTCGAAAGGCCAGATCCGTAGCAGATACCTAATATGTCTCACTCCAACCGTTATAATACAAA[T/C]CAGTTTTAAATAGACATACATGAAATCGTACTTTTTTTTTTCTTTTAACCGTTTTTCTACTTGTCTCCCACTATATTTTATCATCTTTCATACACTACAT	Ha15	gene	4295991	4298439	-	ID=gene:Ha15.230;_Length=2449;_Product=AutoIPR: IPR021998:Alfin%3B IPR023566:Peptidyl-prolyl cis-trans isomerase%2C FKBP-type%3B;_Locus_tag=Ha412v1r1_15g002300;Name=Ha15.230
rb2	Ha15_4372179	CTAATTTGATTCAATGAGACCATTTGCGTGTAGTTGCATTCGAAAGGCCAGATCCGTAGCAGATACCTAATATGTCTCACTCCAACCGTTATAATACAAA[T/C]CAGTTTTAAATAGACATACATGAAATCGTACTTTTTTTTTTCTTTTAACCGTTTTTCTACTTGTCTCCCACTATATTTTATCATCTTTCATACACTACAT	Ha15	gene	4378498	4380419	-	ID=gene:Ha15.234;_Length=1922;_Product=AutoIPR: IPR002123:Phospholipid/glycerol acyltransferase%3B;_Locus_tag=Ha412v1r1_15g002340;Name=Ha15.234
rb2	Ha15_4372179	CTAATTTGATTCAATGAGACCATTTGCGTGTAGTTGCATTCGAAAGGCCAGATCCGTAGCAGATACCTAATATGTCTCACTCCAACCGTTATAATACAAA[T/C]CAGTTTTAAATAGACATACATGAAATCGTACTTTTTTTTTTCTTTTAACCGTTTTTCTACTTGTCTCCCACTATATTTTATCATCTTTCATACACTACAT	Ha15	gene	4523657	4525093	+	ID=gene:Ha15.242;_Product=AutoIPR: IPR011400:Eukaryotic translation initiation factor 3 subunit B%3B;_Length=1437;_Locus_tag=Ha412v1r1_15g002420;Name=Ha15.242
rb2	Ha15_4372179	CTAATTTGATTCAATGAGACCATTTGCGTGTAGTTGCATTCGAAAGGCCAGATCCGTAGCAGATACCTAATATGTCTCACTCCAACCGTTATAATACAAA[T/C]CAGTTTTAAATAGACATACATGAAATCGTACTTTTTTTTTTCTTTTAACCGTTTTTCTACTTGTCTCCCACTATATTTTATCATCTTTCATACACTACAT	Ha15	gene	4571124	4578110	-	ID=gene:Ha15.244;_Product=AutoIPR: IPR011541:Nickel/cobalt transporter%2C high-affinity%3B;_Length=6987;_Locus_tag=Ha412v1r1_15g002440;Name=Ha15.244
rb2	Ha15_4372179	CTAATTTGATTCAATGAGACCATTTGCGTGTAGTTGCATTCGAAAGGCCAGATCCGTAGCAGATACCTAATATGTCTCACTCCAACCGTTATAATACAAA[T/C]CAGTTTTAAATAGACATACATGAAATCGTACTTTTTTTTTTCTTTTAACCGTTTTTCTACTTGTCTCCCACTATATTTTATCATCTTTCATACACTACAT	Ha15	gene	4808192	4813033	+	ID=gene:Ha15.247;_Product=AutoIPR: IPR016055:Alpha-D-phosphohexomutase%2C alpha/beta/alpha I/II/III%3B;_Length=4842;_Locus_tag=Ha412v1r1_15g002470;Name=Ha15.247
rb2	Ha15_4372179	CTAATTTGATTCAATGAGACCATTTGCGTGTAGTTGCATTCGAAAGGCCAGATCCGTAGCAGATACCTAATATGTCTCACTCCAACCGTTATAATACAAA[T/C]CAGTTTTAAATAGACATACATGAAATCGTACTTTTTTTTTTCTTTTAACCGTTTTTCTACTTGTCTCCCACTATATTTTATCATCTTTCATACACTACAT	Ha15	gene	4813655	4814252	+	ID=gene:Ha15.248;_Length=598;_Product=AutoIPR: IPR016055:Alpha-D-phosphohexomutase%2C alpha/beta/alpha I/II/III%3B;_Locus_tag=Ha412v1r1_15g002480;Name=Ha15.248
rb2	Ha15_4372179	CTAATTTGATTCAATGAGACCATTTGCGTGTAGTTGCATTCGAAAGGCCAGATCCGTAGCAGATACCTAATATGTCTCACTCCAACCGTTATAATACAAA[T/C]CAGTTTTAAATAGACATACATGAAATCGTACTTTTTTTTTTCTTTTAACCGTTTTTCTACTTGTCTCCCACTATATTTTATCATCTTTCATACACTACAT	Ha15	gene	4936939	4937976	-	ID=gene:Ha15.255;_Product=AutoIPR: IPR001810:F-box domain%3B IPR017451:F-box associated interaction domain%3B;_Length=1038;_Locus_tag=Ha412v1r1_15g002550;Name=Ha15.255
rb2	Ha15_4372179	CTAATTTGATTCAATGAGACCATTTGCGTGTAGTTGCATTCGAAAGGCCAGATCCGTAGCAGATACCTAATATGTCTCACTCCAACCGTTATAATACAAA[T/C]CAGTTTTAAATAGACATACATGAAATCGTACTTTTTTTTTTCTTTTAACCGTTTTTCTACTTGTCTCCCACTATATTTTATCATCTTTCATACACTACAT	Ha15	gene	4942868	4943849	-	ID=gene:Ha15.256;_Length=982;_Product=AutoIPR: IPR001810:F-box domain%3B IPR017451:F-box associated interaction domain%3B;_Locus_tag=Ha412v1r1_15g002560;Name=Ha15.256
rb2	Ha15_4372179	CTAATTTGATTCAATGAGACCATTTGCGTGTAGTTGCATTCGAAAGGCCAGATCCGTAGCAGATACCTAATATGTCTCACTCCAACCGTTATAATACAAA[T/C]CAGTTTTAAATAGACATACATGAAATCGTACTTTTTTTTTTCTTTTAACCGTTTTTCTACTTGTCTCCCACTATATTTTATCATCTTTCATACACTACAT	Ha15	gene	4954709	4956937	-	ID=gene:Ha15.257;_Product=AutoIPR: IPR000620:Drug/metabolite transporter%3B;_Length=2229;_Locus_tag=Ha412v1r1_15g002570;Name=Ha15.257
rb2	Ha15_4372179	CTAATTTGATTCAATGAGACCATTTGCGTGTAGTTGCATTCGAAAGGCCAGATCCGTAGCAGATACCTAATATGTCTCACTCCAACCGTTATAATACAAA[T/C]CAGTTTTAAATAGACATACATGAAATCGTACTTTTTTTTTTCTTTTAACCGTTTTTCTACTTGTCTCCCACTATATTTTATCATCTTTCATACACTACAT	Ha15	gene	5068633	5071545	+	ID=gene:Ha15.262;_Length=2913;_Product=AutoIPR: IPR000687:RIO kinase%3B IPR009220:Probable bifunctional tRNA threonylcarbamoyladenosine biosynthesis protein/protein kinase%3B IPR011991:Winged helix-turn-helix DNA-binding domain%3B IPR015285:RIO2 kinase%2C winged helix%2C N-terminal%3B;_Locus_tag=Ha412v1r1_15g002620;Name=Ha15.262
rb2	Ha15_4372179	CTAATTTGATTCAATGAGACCATTTGCGTGTAGTTGCATTCGAAAGGCCAGATCCGTAGCAGATACCTAATATGTCTCACTCCAACCGTTATAATACAAA[T/C]CAGTTTTAAATAGACATACATGAAATCGTACTTTTTTTTTTCTTTTAACCGTTTTTCTACTTGTCTCCCACTATATTTTATCATCTTTCATACACTACAT	Ha15	gene	5081601	5083092	+	ID=gene:Ha15.263;_Product=AutoIPR: IPR008543:Uncharacterised protein family Ycf2%3B;_Length=1492;_Locus_tag=Ha412v1r1_15g002630;Name=Ha15.263
rb2	Ha15_4372179	CTAATTTGATTCAATGAGACCATTTGCGTGTAGTTGCATTCGAAAGGCCAGATCCGTAGCAGATACCTAATATGTCTCACTCCAACCGTTATAATACAAA[T/C]CAGTTTTAAATAGACATACATGAAATCGTACTTTTTTTTTTCTTTTAACCGTTTTTCTACTTGTCTCCCACTATATTTTATCATCTTTCATACACTACAT	Ha15	gene	5213154	5213321	-	ID=gene:Ha15.270;_Length=168;_Product=AutoIPR: IPR021154:H/ACA ribonucleoprotein complex%2C subunit Gar1%2C eukaryote%3B;_Locus_tag=Ha412v1r1_15g002700;Name=Ha15.270
rb2	Ha15_4372179	CTAATTTGATTCAATGAGACCATTTGCGTGTAGTTGCATTCGAAAGGCCAGATCCGTAGCAGATACCTAATATGTCTCACTCCAACCGTTATAATACAAA[T/C]CAGTTTTAAATAGACATACATGAAATCGTACTTTTTTTTTTCTTTTAACCGTTTTTCTACTTGTCTCCCACTATATTTTATCATCTTTCATACACTACAT	Ha15	gene	3460846	3461160	-	Name=Ha15.176;_Locus_tag=Ha412v1r1_15g001760;_Length=315;_Product=AutoIPR: IPR003439:ABC transporter-like%3B IPR027417:P-loop containing nucleoside triphosphate hydrolase%3B;ID=gene:Ha15.176
rb2	Ha15_4372179	CTAATTTGATTCAATGAGACCATTTGCGTGTAGTTGCATTCGAAAGGCCAGATCCGTAGCAGATACCTAATATGTCTCACTCCAACCGTTATAATACAAA[T/C]CAGTTTTAAATAGACATACATGAAATCGTACTTTTTTTTTTCTTTTAACCGTTTTTCTACTTGTCTCCCACTATATTTTATCATCTTTCATACACTACAT	Ha15	gene	3473323	3474562	-	Name=Ha15.179;_Locus_tag=Ha412v1r1_15g001790;_Product=AutoIPR: IPR003439:ABC transporter-like%3B IPR027417:P-loop containing nucleoside triphosphate hydrolase%3B;_Length=1240;ID=gene:Ha15.179
rb2	Ha15_4372179	CTAATTTGATTCAATGAGACCATTTGCGTGTAGTTGCATTCGAAAGGCCAGATCCGTAGCAGATACCTAATATGTCTCACTCCAACCGTTATAATACAAA[T/C]CAGTTTTAAATAGACATACATGAAATCGTACTTTTTTTTTTCTTTTAACCGTTTTTCTACTTGTCTCCCACTATATTTTATCATCTTTCATACACTACAT	Ha15	gene	3476624	3477465	-	Name=Ha15.180;_Locus_tag=Ha412v1r1_15g001800;_Length=842;_Product=AutoIPR: IPR022515:NHPM bacteriocin system ABC transporter%2C ATP-binding protein%3B;ID=gene:Ha15.180
rb2	Ha15_4372179	CTAATTTGATTCAATGAGACCATTTGCGTGTAGTTGCATTCGAAAGGCCAGATCCGTAGCAGATACCTAATATGTCTCACTCCAACCGTTATAATACAAA[T/C]CAGTTTTAAATAGACATACATGAAATCGTACTTTTTTTTTTCTTTTAACCGTTTTTCTACTTGTCTCCCACTATATTTTATCATCTTTCATACACTACAT	Ha15	gene	3620177	3626974	-	Name=Ha15.184;_Locus_tag=Ha412v1r1_15g001840;_Length=6798;_Product=AutoIPR: IPR001394:Ubiquitin carboxyl-terminal hydrolases family 2%3B;ID=gene:Ha15.184
rb2	Ha15_4372179	CTAATTTGATTCAATGAGACCATTTGCGTGTAGTTGCATTCGAAAGGCCAGATCCGTAGCAGATACCTAATATGTCTCACTCCAACCGTTATAATACAAA[T/C]CAGTTTTAAATAGACATACATGAAATCGTACTTTTTTTTTTCTTTTAACCGTTTTTCTACTTGTCTCCCACTATATTTTATCATCTTTCATACACTACAT	Ha15	gene	3700442	3701647	-	Name=Ha15.187;_Locus_tag=Ha412v1r1_15g001870;_Length=1206;_Product=AutoIPR: IPR022515:NHPM bacteriocin system ABC transporter%2C ATP-binding protein%3B;ID=gene:Ha15.187
rb2	Ha15_4372179	CTAATTTGATTCAATGAGACCATTTGCGTGTAGTTGCATTCGAAAGGCCAGATCCGTAGCAGATACCTAATATGTCTCACTCCAACCGTTATAATACAAA[T/C]CAGTTTTAAATAGACATACATGAAATCGTACTTTTTTTTTTCTTTTAACCGTTTTTCTACTTGTCTCCCACTATATTTTATCATCTTTCATACACTACAT	Ha15	gene	3722391	3722935	+	Name=Ha15.192;_Locus_tag=Ha412v1r1_15g001920;_Product=AutoIPR: IPR003439:ABC transporter-like%3B IPR027417:P-loop containing nucleoside triphosphate hydrolase%3B;_Length=545;ID=gene:Ha15.192
rb2	Ha15_4372179	CTAATTTGATTCAATGAGACCATTTGCGTGTAGTTGCATTCGAAAGGCCAGATCCGTAGCAGATACCTAATATGTCTCACTCCAACCGTTATAATACAAA[T/C]CAGTTTTAAATAGACATACATGAAATCGTACTTTTTTTTTTCTTTTAACCGTTTTTCTACTTGTCTCCCACTATATTTTATCATCTTTCATACACTACAT	Ha15	gene	3790820	3791704	+	Name=Ha15.197;_Locus_tag=Ha412v1r1_15g001970;_Length=885;_Product=AutoIPR: IPR004241:Autophagy-related protein Atg8 family%3B;ID=gene:Ha15.197
rb2	Ha15_4372179	CTAATTTGATTCAATGAGACCATTTGCGTGTAGTTGCATTCGAAAGGCCAGATCCGTAGCAGATACCTAATATGTCTCACTCCAACCGTTATAATACAAA[T/C]CAGTTTTAAATAGACATACATGAAATCGTACTTTTTTTTTTCTTTTAACCGTTTTTCTACTTGTCTCCCACTATATTTTATCATCTTTCATACACTACAT	Ha15	gene	3849276	3849677	+	Name=Ha15.201;_Locus_tag=Ha412v1r1_15g002010;_Product=AutoIPR: IPR005508:B3 domain-containing protein%3B IPR015300:DNA-binding pseudobarrel domain%3B;_Length=402;ID=gene:Ha15.201
rb2	Ha15_4372179	CTAATTTGATTCAATGAGACCATTTGCGTGTAGTTGCATTCGAAAGGCCAGATCCGTAGCAGATACCTAATATGTCTCACTCCAACCGTTATAATACAAA[T/C]CAGTTTTAAATAGACATACATGAAATCGTACTTTTTTTTTTCTTTTAACCGTTTTTCTACTTGTCTCCCACTATATTTTATCATCTTTCATACACTACAT	Ha15	gene	4283206	4286443	+	Name=Ha15.229;_Locus_tag=Ha412v1r1_15g002290;_Length=3238;_Product=AutoIPR: IPR001237:43kDa postsynaptic protein%3B IPR001623:DnaJ domain%3B;ID=gene:Ha15.229
rb2	Ha15_4372179	CTAATTTGATTCAATGAGACCATTTGCGTGTAGTTGCATTCGAAAGGCCAGATCCGTAGCAGATACCTAATATGTCTCACTCCAACCGTTATAATACAAA[T/C]CAGTTTTAAATAGACATACATGAAATCGTACTTTTTTTTTTCTTTTAACCGTTTTTCTACTTGTCTCCCACTATATTTTATCATCTTTCATACACTACAT	Ha15	gene	4304404	4307995	+	Name=Ha15.231;_Locus_tag=Ha412v1r1_15g002310;_Product=AutoIPR: IPR017407:Serine/threonine-protein kinase Rio1%3B;_Length=3592;ID=gene:Ha15.231
rb2	Ha15_4372179	CTAATTTGATTCAATGAGACCATTTGCGTGTAGTTGCATTCGAAAGGCCAGATCCGTAGCAGATACCTAATATGTCTCACTCCAACCGTTATAATACAAA[T/C]CAGTTTTAAATAGACATACATGAAATCGTACTTTTTTTTTTCTTTTAACCGTTTTTCTACTTGTCTCCCACTATATTTTATCATCTTTCATACACTACAT	Ha15	gene	4418980	4429373	-	Name=Ha15.235;_Locus_tag=Ha412v1r1_15g002350;_Length=10394;_Product=AutoIPR: IPR013320:Concanavalin A-like lectin/glucanase%2C subgroup%3B IPR016247:Tyrosine-protein kinase%2C receptor ROR%3B;ID=gene:Ha15.235
rb2	Ha15_4372179	CTAATTTGATTCAATGAGACCATTTGCGTGTAGTTGCATTCGAAAGGCCAGATCCGTAGCAGATACCTAATATGTCTCACTCCAACCGTTATAATACAAA[T/C]CAGTTTTAAATAGACATACATGAAATCGTACTTTTTTTTTTCTTTTAACCGTTTTTCTACTTGTCTCCCACTATATTTTATCATCTTTCATACACTACAT	Ha15	gene	4487975	4488523	+	Name=Ha15.241;_Locus_tag=Ha412v1r1_15g002410;_Length=549;_Product=AutoIPR: IPR025322:Protein of unknown function DUF4228%2C plant%3B;ID=gene:Ha15.241
rb2	Ha15_4372179	CTAATTTGATTCAATGAGACCATTTGCGTGTAGTTGCATTCGAAAGGCCAGATCCGTAGCAGATACCTAATATGTCTCACTCCAACCGTTATAATACAAA[T/C]CAGTTTTAAATAGACATACATGAAATCGTACTTTTTTTTTTCTTTTAACCGTTTTTCTACTTGTCTCCCACTATATTTTATCATCTTTCATACACTACAT	Ha15	gene	4706696	4712624	-	Name=Ha15.245;_Locus_tag=Ha412v1r1_15g002450;_Product=AutoIPR: IPR000196:Ribosomal protein L19/L19e domain%3B IPR023638:Ribosomal protein L19/L19e conserved site%3B IPR027547:Ribosomal protein L19/L19e%3B;_Length=5929;ID=gene:Ha15.245
rb2	Ha15_4372179	CTAATTTGATTCAATGAGACCATTTGCGTGTAGTTGCATTCGAAAGGCCAGATCCGTAGCAGATACCTAATATGTCTCACTCCAACCGTTATAATACAAA[T/C]CAGTTTTAAATAGACATACATGAAATCGTACTTTTTTTTTTCTTTTAACCGTTTTTCTACTTGTCTCCCACTATATTTTATCATCTTTCATACACTACAT	Ha15	gene	4823887	4824143	-	Name=Ha15.251;_Locus_tag=Ha412v1r1_15g002510;_Length=257;_Product=AutoIPR: IPR002905:tRNA (guanine(26)-N(2))-dimethyltransferase%3B;ID=gene:Ha15.251
rb2	Ha15_4372179	CTAATTTGATTCAATGAGACCATTTGCGTGTAGTTGCATTCGAAAGGCCAGATCCGTAGCAGATACCTAATATGTCTCACTCCAACCGTTATAATACAAA[T/C]CAGTTTTAAATAGACATACATGAAATCGTACTTTTTTTTTTCTTTTAACCGTTTTTCTACTTGTCTCCCACTATATTTTATCATCTTTCATACACTACAT	Ha15	gene	4969077	4971316	-	Name=Ha15.259;_Locus_tag=Ha412v1r1_15g002590;_Product=AutoIPR: IPR000620:Drug/metabolite transporter%3B;_Length=2240;ID=gene:Ha15.259
rb2	Ha15_4372179	CTAATTTGATTCAATGAGACCATTTGCGTGTAGTTGCATTCGAAAGGCCAGATCCGTAGCAGATACCTAATATGTCTCACTCCAACCGTTATAATACAAA[T/C]CAGTTTTAAATAGACATACATGAAATCGTACTTTTTTTTTTCTTTTAACCGTTTTTCTACTTGTCTCCCACTATATTTTATCATCTTTCATACACTACAT	Ha15	gene	4975395	4978201	-	Name=Ha15.260;_Locus_tag=Ha412v1r1_15g002600;_Length=2807;_Product=AutoIPR: IPR000620:Drug/metabolite transporter%3B;ID=gene:Ha15.260
rb2	Ha15_4372179	CTAATTTGATTCAATGAGACCATTTGCGTGTAGTTGCATTCGAAAGGCCAGATCCGTAGCAGATACCTAATATGTCTCACTCCAACCGTTATAATACAAA[T/C]CAGTTTTAAATAGACATACATGAAATCGTACTTTTTTTTTTCTTTTAACCGTTTTTCTACTTGTCTCCCACTATATTTTATCATCTTTCATACACTACAT	Ha15	gene	5110474	5113883	+	Name=Ha15.266;_Locus_tag=Ha412v1r1_15g002660;_Length=3410;_Product=AutoIPR: IPR012133:Alpha-hydroxy acid dehydrogenase%2C FMN-dependent%3B IPR013785:Aldolase-type TIM barrel%3B;ID=gene:Ha15.266
rb2	Ha15_20018144	GGAACGTGAGTGAGAGGGGTTCGCGAAAAAATGCGATGACAGAAGTGAGTAAACATACACGTGTTCAAGCAACAGTAGTTATACTAACCAAGCATACCAT[A/G]AGCAATGTACTATGTAACTAACAAGTAGGCAATGTATACATAGATCATATCACCTAGAATGTCGGGCCTTGCATGTGGAGTGAAGCGTCGTTGTGGACCG	Ha15	gene	20109474	20110708	+	_Length=1235;_Product=AutoIPR: IPR019404:Mediator complex%2C subunit Med11%3B;ID=gene:Ha15.902;Name=Ha15.902;_Locus_tag=Ha412v1r1_15g009020
rb2	Ha15_20018144	GGAACGTGAGTGAGAGGGGTTCGCGAAAAAATGCGATGACAGAAGTGAGTAAACATACACGTGTTCAAGCAACAGTAGTTATACTAACCAAGCATACCAT[A/G]AGCAATGTACTATGTAACTAACAAGTAGGCAATGTATACATAGATCATATCACCTAGAATGTCGGGCCTTGCATGTGGAGTGAAGCGTCGTTGTGGACCG	Ha15	gene	20420626	20422003	+	_Length=1378;_Product=AutoIPR: IPR001810:F-box domain%3B IPR017451:F-box associated interaction domain%3B;ID=gene:Ha15.921;Name=Ha15.921;_Locus_tag=Ha412v1r1_15g009210
rb2	Ha15_20018144	GGAACGTGAGTGAGAGGGGTTCGCGAAAAAATGCGATGACAGAAGTGAGTAAACATACACGTGTTCAAGCAACAGTAGTTATACTAACCAAGCATACCAT[A/G]AGCAATGTACTATGTAACTAACAAGTAGGCAATGTATACATAGATCATATCACCTAGAATGTCGGGCCTTGCATGTGGAGTGAAGCGTCGTTGTGGACCG	Ha15	gene	20218410	20218598	+	_Length=189;_Product=AutoIPR: IPR000374:Phosphatidate cytidylyltransferase%3B;ID=gene:Ha15.914;Name=Ha15.914;_Locus_tag=Ha412v1r1_15g009140
rb2	Ha15_20018144	GGAACGTGAGTGAGAGGGGTTCGCGAAAAAATGCGATGACAGAAGTGAGTAAACATACACGTGTTCAAGCAACAGTAGTTATACTAACCAAGCATACCAT[A/G]AGCAATGTACTATGTAACTAACAAGTAGGCAATGTATACATAGATCATATCACCTAGAATGTCGGGCCTTGCATGTGGAGTGAAGCGTCGTTGTGGACCG	Ha15	gene	19080840	19083465	-	_Length=2626;_Product=AutoIPR: IPR011832:Glucose-1-phosphate adenylyltransferase%2C GlgD subunit%3B IPR016024:Armadillo-type fold%3B;ID=gene:Ha15.851;Name=Ha15.851;_Locus_tag=Ha412v1r1_15g008510
rb2	Ha15_20018144	GGAACGTGAGTGAGAGGGGTTCGCGAAAAAATGCGATGACAGAAGTGAGTAAACATACACGTGTTCAAGCAACAGTAGTTATACTAACCAAGCATACCAT[A/G]AGCAATGTACTATGTAACTAACAAGTAGGCAATGTATACATAGATCATATCACCTAGAATGTCGGGCCTTGCATGTGGAGTGAAGCGTCGTTGTGGACCG	Ha15	gene	20423967	20427459	-	_Length=3493;_Product=AutoIPR: IPR009053:Prefoldin%3B IPR011599:Prefoldin alpha subunit%3B;ID=gene:Ha15.922;Name=Ha15.922;_Locus_tag=Ha412v1r1_15g009220
rb2	Ha15_20018144	GGAACGTGAGTGAGAGGGGTTCGCGAAAAAATGCGATGACAGAAGTGAGTAAACATACACGTGTTCAAGCAACAGTAGTTATACTAACCAAGCATACCAT[A/G]AGCAATGTACTATGTAACTAACAAGTAGGCAATGTATACATAGATCATATCACCTAGAATGTCGGGCCTTGCATGTGGAGTGAAGCGTCGTTGTGGACCG	Ha15	gene	19645701	19646050	-	_Length=350;_Product=AutoIPR: IPR001752:Kinesin%2C motor domain%3B IPR027417:P-loop containing nucleoside triphosphate hydrolase%3B IPR027640:Kinesin-like protein%3B;ID=gene:Ha15.879;Name=Ha15.879;_Locus_tag=Ha412v1r1_15g008790
rb2	Ha15_20018144	GGAACGTGAGTGAGAGGGGTTCGCGAAAAAATGCGATGACAGAAGTGAGTAAACATACACGTGTTCAAGCAACAGTAGTTATACTAACCAAGCATACCAT[A/G]AGCAATGTACTATGTAACTAACAAGTAGGCAATGTATACATAGATCATATCACCTAGAATGTCGGGCCTTGCATGTGGAGTGAAGCGTCGTTGTGGACCG	Ha15	gene	19621131	19621661	+	_Length=531;_Product=AutoIPR: IPR002885:Pentatricopeptide repeat%3B ;ID=gene:Ha15.878;Name=Ha15.878;_Locus_tag=Ha412v1r1_15g008780
rb2	Ha15_20018144	GGAACGTGAGTGAGAGGGGTTCGCGAAAAAATGCGATGACAGAAGTGAGTAAACATACACGTGTTCAAGCAACAGTAGTTATACTAACCAAGCATACCAT[A/G]AGCAATGTACTATGTAACTAACAAGTAGGCAATGTATACATAGATCATATCACCTAGAATGTCGGGCCTTGCATGTGGAGTGAAGCGTCGTTGTGGACCG	Ha15	gene	21007415	21008029	-	_Length=615;_Product=AutoIPR: IPR007608:Senescence regulator S40%3B;ID=gene:Ha15.946;Name=Ha15.946;_Locus_tag=Ha412v1r1_15g009460
rb2	Ha15_20018144	GGAACGTGAGTGAGAGGGGTTCGCGAAAAAATGCGATGACAGAAGTGAGTAAACATACACGTGTTCAAGCAACAGTAGTTATACTAACCAAGCATACCAT[A/G]AGCAATGTACTATGTAACTAACAAGTAGGCAATGTATACATAGATCATATCACCTAGAATGTCGGGCCTTGCATGTGGAGTGAAGCGTCGTTGTGGACCG	Ha15	gene	20759127	20759812	-	_Length=686;_Product=AutoIPR: IPR013763:Cyclin-like%3B;ID=gene:Ha15.937;Name=Ha15.937;_Locus_tag=Ha412v1r1_15g009370
rb2	Ha15_20018144	GGAACGTGAGTGAGAGGGGTTCGCGAAAAAATGCGATGACAGAAGTGAGTAAACATACACGTGTTCAAGCAACAGTAGTTATACTAACCAAGCATACCAT[A/G]AGCAATGTACTATGTAACTAACAAGTAGGCAATGTATACATAGATCATATCACCTAGAATGTCGGGCCTTGCATGTGGAGTGAAGCGTCGTTGTGGACCG	Ha15	gene	19016920	19017442	-	_Locus_tag=Ha412v1r1_15g008500;Name=Ha15.850;ID=gene:Ha15.850;_Length=523;_Product=AutoIPR: IPR000932:Photosystem antenna protein-like%3B
rb2	Ha15_20018144	GGAACGTGAGTGAGAGGGGTTCGCGAAAAAATGCGATGACAGAAGTGAGTAAACATACACGTGTTCAAGCAACAGTAGTTATACTAACCAAGCATACCAT[A/G]AGCAATGTACTATGTAACTAACAAGTAGGCAATGTATACATAGATCATATCACCTAGAATGTCGGGCCTTGCATGTGGAGTGAAGCGTCGTTGTGGACCG	Ha15	gene	19179943	19184301	-	_Locus_tag=Ha412v1r1_15g008550;Name=Ha15.855;ID=gene:Ha15.855;_Length=4359;_Product=AutoIPR: IPR011333:BTB/POZ fold%3B IPR013069:BTB/POZ%3B IPR027356:NPH3 domain%3B
rb2	Ha15_20018144	GGAACGTGAGTGAGAGGGGTTCGCGAAAAAATGCGATGACAGAAGTGAGTAAACATACACGTGTTCAAGCAACAGTAGTTATACTAACCAAGCATACCAT[A/G]AGCAATGTACTATGTAACTAACAAGTAGGCAATGTATACATAGATCATATCACCTAGAATGTCGGGCCTTGCATGTGGAGTGAAGCGTCGTTGTGGACCG	Ha15	gene	19223596	19227741	-	_Locus_tag=Ha412v1r1_15g008570;Name=Ha15.857;ID=gene:Ha15.857;_Product=AutoIPR: IPR005559:CG-1 DNA-binding domain%3B;_Length=4146
rb2	Ha15_20018144	GGAACGTGAGTGAGAGGGGTTCGCGAAAAAATGCGATGACAGAAGTGAGTAAACATACACGTGTTCAAGCAACAGTAGTTATACTAACCAAGCATACCAT[A/G]AGCAATGTACTATGTAACTAACAAGTAGGCAATGTATACATAGATCATATCACCTAGAATGTCGGGCCTTGCATGTGGAGTGAAGCGTCGTTGTGGACCG	Ha15	gene	19332394	19333094	+	_Locus_tag=Ha412v1r1_15g008610;Name=Ha15.861;ID=gene:Ha15.861;_Length=701;_Product=AutoIPR: IPR000058:Zinc finger%2C AN1-type%3B IPR002653:Zinc finger%2C A20-type%3B
rb2	Ha15_20018144	GGAACGTGAGTGAGAGGGGTTCGCGAAAAAATGCGATGACAGAAGTGAGTAAACATACACGTGTTCAAGCAACAGTAGTTATACTAACCAAGCATACCAT[A/G]AGCAATGTACTATGTAACTAACAAGTAGGCAATGTATACATAGATCATATCACCTAGAATGTCGGGCCTTGCATGTGGAGTGAAGCGTCGTTGTGGACCG	Ha15	gene	19471947	19479430	+	_Locus_tag=Ha412v1r1_15g008660;Name=Ha15.866;ID=gene:Ha15.866;_Product=AutoIPR: IPR022709:Protein of unknown function DUF3550/UPF0682%3B;_Length=7484
rb2	Ha15_20018144	GGAACGTGAGTGAGAGGGGTTCGCGAAAAAATGCGATGACAGAAGTGAGTAAACATACACGTGTTCAAGCAACAGTAGTTATACTAACCAAGCATACCAT[A/G]AGCAATGTACTATGTAACTAACAAGTAGGCAATGTATACATAGATCATATCACCTAGAATGTCGGGCCTTGCATGTGGAGTGAAGCGTCGTTGTGGACCG	Ha15	gene	19542869	19546395	+	_Locus_tag=Ha412v1r1_15g008720;Name=Ha15.872;ID=gene:Ha15.872;_Length=3527;_Product=AutoIPR: IPR000858:S-locus glycoprotein%3B IPR001480:Bulb-type lectin domain%3B IPR003609:Apple-like%3B IPR013320:Concanavalin A-like lectin/glucanase%2C subgroup%3B IPR016250:Tyrosine-protein kinase%2C non-receptor Fes%2C subgroup%3B
rb2	Ha15_20018144	GGAACGTGAGTGAGAGGGGTTCGCGAAAAAATGCGATGACAGAAGTGAGTAAACATACACGTGTTCAAGCAACAGTAGTTATACTAACCAAGCATACCAT[A/G]AGCAATGTACTATGTAACTAACAAGTAGGCAATGTATACATAGATCATATCACCTAGAATGTCGGGCCTTGCATGTGGAGTGAAGCGTCGTTGTGGACCG	Ha15	gene	19559308	19561255	+	_Locus_tag=Ha412v1r1_15g008740;Name=Ha15.874;ID=gene:Ha15.874;_Product=AutoIPR: IPR013525:ABC-2 type transporter%3B;_Length=1948
rb2	Ha15_20018144	GGAACGTGAGTGAGAGGGGTTCGCGAAAAAATGCGATGACAGAAGTGAGTAAACATACACGTGTTCAAGCAACAGTAGTTATACTAACCAAGCATACCAT[A/G]AGCAATGTACTATGTAACTAACAAGTAGGCAATGTATACATAGATCATATCACCTAGAATGTCGGGCCTTGCATGTGGAGTGAAGCGTCGTTGTGGACCG	Ha15	gene	19619873	19620328	+	_Locus_tag=Ha412v1r1_15g008770;Name=Ha15.877;ID=gene:Ha15.877;_Length=456;_Product=AutoIPR: IPR002885:Pentatricopeptide repeat%3B
rb2	Ha15_20018144	GGAACGTGAGTGAGAGGGGTTCGCGAAAAAATGCGATGACAGAAGTGAGTAAACATACACGTGTTCAAGCAACAGTAGTTATACTAACCAAGCATACCAT[A/G]AGCAATGTACTATGTAACTAACAAGTAGGCAATGTATACATAGATCATATCACCTAGAATGTCGGGCCTTGCATGTGGAGTGAAGCGTCGTTGTGGACCG	Ha15	gene	19694993	19695601	+	_Locus_tag=Ha412v1r1_15g008820;Name=Ha15.882;ID=gene:Ha15.882;_Product=AutoIPR: IPR001128:Cytochrome P450%3B;_Length=609
rb2	Ha15_20018144	GGAACGTGAGTGAGAGGGGTTCGCGAAAAAATGCGATGACAGAAGTGAGTAAACATACACGTGTTCAAGCAACAGTAGTTATACTAACCAAGCATACCAT[A/G]AGCAATGTACTATGTAACTAACAAGTAGGCAATGTATACATAGATCATATCACCTAGAATGTCGGGCCTTGCATGTGGAGTGAAGCGTCGTTGTGGACCG	Ha15	gene	19702330	19702524	-	_Locus_tag=Ha412v1r1_15g008840;Name=Ha15.884;ID=gene:Ha15.884;_Length=195;_Product=AutoIPR: IPR014729:Rossmann-like alpha/beta/alpha sandwich fold%3B
rb2	Ha15_20018144	GGAACGTGAGTGAGAGGGGTTCGCGAAAAAATGCGATGACAGAAGTGAGTAAACATACACGTGTTCAAGCAACAGTAGTTATACTAACCAAGCATACCAT[A/G]AGCAATGTACTATGTAACTAACAAGTAGGCAATGTATACATAGATCATATCACCTAGAATGTCGGGCCTTGCATGTGGAGTGAAGCGTCGTTGTGGACCG	Ha15	gene	19902257	19903250	-	_Locus_tag=Ha412v1r1_15g008910;Name=Ha15.891;ID=gene:Ha15.891;_Product=AutoIPR: IPR023562:Clp protease proteolytic subunit /Translocation-enhancing protein TepA%3B;_Length=994
rb2	Ha15_20018144	GGAACGTGAGTGAGAGGGGTTCGCGAAAAAATGCGATGACAGAAGTGAGTAAACATACACGTGTTCAAGCAACAGTAGTTATACTAACCAAGCATACCAT[A/G]AGCAATGTACTATGTAACTAACAAGTAGGCAATGTATACATAGATCATATCACCTAGAATGTCGGGCCTTGCATGTGGAGTGAAGCGTCGTTGTGGACCG	Ha15	gene	20082321	20086335	+	_Locus_tag=Ha412v1r1_15g009000;Name=Ha15.900;ID=gene:Ha15.900;_Product=AutoIPR: IPR000374:Phosphatidate cytidylyltransferase%3B;_Length=4015
rb2	Ha15_20018144	GGAACGTGAGTGAGAGGGGTTCGCGAAAAAATGCGATGACAGAAGTGAGTAAACATACACGTGTTCAAGCAACAGTAGTTATACTAACCAAGCATACCAT[A/G]AGCAATGTACTATGTAACTAACAAGTAGGCAATGTATACATAGATCATATCACCTAGAATGTCGGGCCTTGCATGTGGAGTGAAGCGTCGTTGTGGACCG	Ha15	gene	20210088	20210842	+	_Locus_tag=Ha412v1r1_15g009130;Name=Ha15.913;ID=gene:Ha15.913;_Length=755;_Product=AutoIPR: IPR008851:Transcription initiation factor IIF%2C alpha subunit%3B
rb2	Ha15_20018144	GGAACGTGAGTGAGAGGGGTTCGCGAAAAAATGCGATGACAGAAGTGAGTAAACATACACGTGTTCAAGCAACAGTAGTTATACTAACCAAGCATACCAT[A/G]AGCAATGTACTATGTAACTAACAAGTAGGCAATGTATACATAGATCATATCACCTAGAATGTCGGGCCTTGCATGTGGAGTGAAGCGTCGTTGTGGACCG	Ha15	gene	20268177	20269261	+	_Locus_tag=Ha412v1r1_15g009170;Name=Ha15.917;ID=gene:Ha15.917;_Product=AutoIPR: IPR002644:Photosystem II PsbZ%2C reaction centre%3B;_Length=1085
rb2	Ha15_20018144	GGAACGTGAGTGAGAGGGGTTCGCGAAAAAATGCGATGACAGAAGTGAGTAAACATACACGTGTTCAAGCAACAGTAGTTATACTAACCAAGCATACCAT[A/G]AGCAATGTACTATGTAACTAACAAGTAGGCAATGTATACATAGATCATATCACCTAGAATGTCGGGCCTTGCATGTGGAGTGAAGCGTCGTTGTGGACCG	Ha15	gene	20450210	20450497	+	_Locus_tag=Ha412v1r1_15g009240;Name=Ha15.924;ID=gene:Ha15.924;_Product=AutoIPR: IPR002155:Thiolase%3B IPR016039:Thiolase-like%3B;_Length=288
rb2	Ha15_20018144	GGAACGTGAGTGAGAGGGGTTCGCGAAAAAATGCGATGACAGAAGTGAGTAAACATACACGTGTTCAAGCAACAGTAGTTATACTAACCAAGCATACCAT[A/G]AGCAATGTACTATGTAACTAACAAGTAGGCAATGTATACATAGATCATATCACCTAGAATGTCGGGCCTTGCATGTGGAGTGAAGCGTCGTTGTGGACCG	Ha15	gene	20875047	20877224	-	_Locus_tag=Ha412v1r1_15g009410;Name=Ha15.941;ID=gene:Ha15.941;_Length=2178;_Product=AutoIPR: IPR008979:Galactose-binding domain-like%3B IPR012919:Sad1/UNC-like%2C C-terminal%3B
rb2	Ha15_20018144	GGAACGTGAGTGAGAGGGGTTCGCGAAAAAATGCGATGACAGAAGTGAGTAAACATACACGTGTTCAAGCAACAGTAGTTATACTAACCAAGCATACCAT[A/G]AGCAATGTACTATGTAACTAACAAGTAGGCAATGTATACATAGATCATATCACCTAGAATGTCGGGCCTTGCATGTGGAGTGAAGCGTCGTTGTGGACCG	Ha15	gene	20948767	20950924	+	_Locus_tag=Ha412v1r1_15g009440;Name=Ha15.944;ID=gene:Ha15.944;_Length=2158;_Product=AutoIPR: IPR011009:Protein kinase-like domain%3B
rb2	Ha15_20018144	GGAACGTGAGTGAGAGGGGTTCGCGAAAAAATGCGATGACAGAAGTGAGTAAACATACACGTGTTCAAGCAACAGTAGTTATACTAACCAAGCATACCAT[A/G]AGCAATGTACTATGTAACTAACAAGTAGGCAATGTATACATAGATCATATCACCTAGAATGTCGGGCCTTGCATGTGGAGTGAAGCGTCGTTGTGGACCG	Ha15	gene	19158991	19171626	+	_Product=AutoIPR: IPR000048:IQ motif%2C EF-hand binding site%3B IPR014756:Immunoglobulin E-set%3B IPR020683:Ankyrin repeat-containing domain%3B IPR027417:P-loop containing nucleoside triphosphate hydrolase%3B;_Length=12636;ID=gene:Ha15.854;Name=Ha15.854;_Locus_tag=Ha412v1r1_15g008540
rb2	Ha15_20018144	GGAACGTGAGTGAGAGGGGTTCGCGAAAAAATGCGATGACAGAAGTGAGTAAACATACACGTGTTCAAGCAACAGTAGTTATACTAACCAAGCATACCAT[A/G]AGCAATGTACTATGTAACTAACAAGTAGGCAATGTATACATAGATCATATCACCTAGAATGTCGGGCCTTGCATGTGGAGTGAAGCGTCGTTGTGGACCG	Ha15	gene	19294253	19295178	+	_Product=AutoIPR: IPR001926:Tryptophan synthase beta subunit-like PLP-dependent enzymes superfamily%3B;_Length=926;ID=gene:Ha15.860;Name=Ha15.860;_Locus_tag=Ha412v1r1_15g008600
rb2	Ha15_20018144	GGAACGTGAGTGAGAGGGGTTCGCGAAAAAATGCGATGACAGAAGTGAGTAAACATACACGTGTTCAAGCAACAGTAGTTATACTAACCAAGCATACCAT[A/G]AGCAATGTACTATGTAACTAACAAGTAGGCAATGTATACATAGATCATATCACCTAGAATGTCGGGCCTTGCATGTGGAGTGAAGCGTCGTTGTGGACCG	Ha15	gene	20689496	20690923	-	_Product=AutoIPR: IPR001944:Glycoside hydrolase%2C family 35%3B IPR011992:EF-hand domain pair%3B;_Length=1428;ID=gene:Ha15.934;Name=Ha15.934;_Locus_tag=Ha412v1r1_15g009340
rb2	Ha15_20018144	GGAACGTGAGTGAGAGGGGTTCGCGAAAAAATGCGATGACAGAAGTGAGTAAACATACACGTGTTCAAGCAACAGTAGTTATACTAACCAAGCATACCAT[A/G]AGCAATGTACTATGTAACTAACAAGTAGGCAATGTATACATAGATCATATCACCTAGAATGTCGGGCCTTGCATGTGGAGTGAAGCGTCGTTGTGGACCG	Ha15	gene	19271237	19272592	-	_Product=AutoIPR: IPR003480:Transferase%3B IPR023213:Chloramphenicol acetyltransferase-like domain%3B;_Length=1356;ID=gene:Ha15.858;Name=Ha15.858;_Locus_tag=Ha412v1r1_15g008580
rb2	Ha15_20018144	GGAACGTGAGTGAGAGGGGTTCGCGAAAAAATGCGATGACAGAAGTGAGTAAACATACACGTGTTCAAGCAACAGTAGTTATACTAACCAAGCATACCAT[A/G]AGCAATGTACTATGTAACTAACAAGTAGGCAATGTATACATAGATCATATCACCTAGAATGTCGGGCCTTGCATGTGGAGTGAAGCGTCGTTGTGGACCG	Ha15	gene	20527223	20528221	+	_Product=AutoIPR: IPR006041:Pollen Ole e 1 allergen/extensin%3B IPR014766:Carboxypeptidase%2C regulatory domain%3B;_Length=999;ID=gene:Ha15.928;Name=Ha15.928;_Locus_tag=Ha412v1r1_15g009280
rb2	Ha15_20018144	GGAACGTGAGTGAGAGGGGTTCGCGAAAAAATGCGATGACAGAAGTGAGTAAACATACACGTGTTCAAGCAACAGTAGTTATACTAACCAAGCATACCAT[A/G]AGCAATGTACTATGTAACTAACAAGTAGGCAATGTATACATAGATCATATCACCTAGAATGTCGGGCCTTGCATGTGGAGTGAAGCGTCGTTGTGGACCG	Ha15	gene	19915215	19916717	-	_Product=AutoIPR: IPR012132:Glucose-methanol-choline oxidoreductase%3B;_Length=1503;ID=gene:Ha15.892;Name=Ha15.892;_Locus_tag=Ha412v1r1_15g008920
rb2	Ha15_20018144	GGAACGTGAGTGAGAGGGGTTCGCGAAAAAATGCGATGACAGAAGTGAGTAAACATACACGTGTTCAAGCAACAGTAGTTATACTAACCAAGCATACCAT[A/G]AGCAATGTACTATGTAACTAACAAGTAGGCAATGTATACATAGATCATATCACCTAGAATGTCGGGCCTTGCATGTGGAGTGAAGCGTCGTTGTGGACCG	Ha15	gene	19205527	19206343	-	ID=gene:Ha15.856;_Product=AutoIPR: IPR009902:Protein of unknown function DUF1442%3B;_Length=817;_Locus_tag=Ha412v1r1_15g008560;Name=Ha15.856
rb2	Ha15_20018144	GGAACGTGAGTGAGAGGGGTTCGCGAAAAAATGCGATGACAGAAGTGAGTAAACATACACGTGTTCAAGCAACAGTAGTTATACTAACCAAGCATACCAT[A/G]AGCAATGTACTATGTAACTAACAAGTAGGCAATGTATACATAGATCATATCACCTAGAATGTCGGGCCTTGCATGTGGAGTGAAGCGTCGTTGTGGACCG	Ha15	gene	19291293	19294251	+	ID=gene:Ha15.859;_Product=AutoIPR: IPR001926:Tryptophan synthase beta subunit-like PLP-dependent enzymes superfamily%3B;_Length=2959;_Locus_tag=Ha412v1r1_15g008590;Name=Ha15.859
rb2	Ha15_20018144	GGAACGTGAGTGAGAGGGGTTCGCGAAAAAATGCGATGACAGAAGTGAGTAAACATACACGTGTTCAAGCAACAGTAGTTATACTAACCAAGCATACCAT[A/G]AGCAATGTACTATGTAACTAACAAGTAGGCAATGTATACATAGATCATATCACCTAGAATGTCGGGCCTTGCATGTGGAGTGAAGCGTCGTTGTGGACCG	Ha15	gene	19481242	19481457	+	ID=gene:Ha15.867;_Product=AutoIPR: IPR002885:Pentatricopeptide repeat%3B ;_Length=216;_Locus_tag=Ha412v1r1_15g008670;Name=Ha15.867
rb2	Ha15_20018144	GGAACGTGAGTGAGAGGGGTTCGCGAAAAAATGCGATGACAGAAGTGAGTAAACATACACGTGTTCAAGCAACAGTAGTTATACTAACCAAGCATACCAT[A/G]AGCAATGTACTATGTAACTAACAAGTAGGCAATGTATACATAGATCATATCACCTAGAATGTCGGGCCTTGCATGTGGAGTGAAGCGTCGTTGTGGACCG	Ha15	gene	19482530	19488499	-	ID=gene:Ha15.868;_Product=AutoIPR: IPR000583:Class II glutamine amidotransferase domain%3B IPR017535:Asparagine synthase family amidotransferase%3B;_Length=5970;_Locus_tag=Ha412v1r1_15g008680;Name=Ha15.868
rb2	Ha15_20018144	GGAACGTGAGTGAGAGGGGTTCGCGAAAAAATGCGATGACAGAAGTGAGTAAACATACACGTGTTCAAGCAACAGTAGTTATACTAACCAAGCATACCAT[A/G]AGCAATGTACTATGTAACTAACAAGTAGGCAATGTATACATAGATCATATCACCTAGAATGTCGGGCCTTGCATGTGGAGTGAAGCGTCGTTGTGGACCG	Ha15	gene	19557473	19559306	+	ID=gene:Ha15.873;_Length=1834;_Product=AutoIPR: IPR027417:P-loop containing nucleoside triphosphate hydrolase%3B;_Locus_tag=Ha412v1r1_15g008730;Name=Ha15.873
rb2	Ha15_20018144	GGAACGTGAGTGAGAGGGGTTCGCGAAAAAATGCGATGACAGAAGTGAGTAAACATACACGTGTTCAAGCAACAGTAGTTATACTAACCAAGCATACCAT[A/G]AGCAATGTACTATGTAACTAACAAGTAGGCAATGTATACATAGATCATATCACCTAGAATGTCGGGCCTTGCATGTGGAGTGAAGCGTCGTTGTGGACCG	Ha15	gene	19830000	19830254	+	ID=gene:Ha15.889;_Length=255;_Product=AutoIPR: IPR011009:Protein kinase-like domain%3B;_Locus_tag=Ha412v1r1_15g008890;Name=Ha15.889
rb2	Ha15_20018144	GGAACGTGAGTGAGAGGGGTTCGCGAAAAAATGCGATGACAGAAGTGAGTAAACATACACGTGTTCAAGCAACAGTAGTTATACTAACCAAGCATACCAT[A/G]AGCAATGTACTATGTAACTAACAAGTAGGCAATGTATACATAGATCATATCACCTAGAATGTCGGGCCTTGCATGTGGAGTGAAGCGTCGTTGTGGACCG	Ha15	gene	19928973	19932184	-	ID=gene:Ha15.893;_Length=3212;_Product=AutoIPR: IPR001613:Flavin amine oxidase%3B IPR014102:Phytoene desaturase%3B;_Locus_tag=Ha412v1r1_15g008930;Name=Ha15.893
rb2	Ha15_20018144	GGAACGTGAGTGAGAGGGGTTCGCGAAAAAATGCGATGACAGAAGTGAGTAAACATACACGTGTTCAAGCAACAGTAGTTATACTAACCAAGCATACCAT[A/G]AGCAATGTACTATGTAACTAACAAGTAGGCAATGTATACATAGATCATATCACCTAGAATGTCGGGCCTTGCATGTGGAGTGAAGCGTCGTTGTGGACCG	Ha15	gene	20061331	20064049	-	ID=gene:Ha15.896;_Length=2719;_Product=AutoIPR: IPR011333:BTB/POZ fold%3B IPR027356:NPH3 domain%3B;_Locus_tag=Ha412v1r1_15g008960;Name=Ha15.896
rb2	Ha15_20018144	GGAACGTGAGTGAGAGGGGTTCGCGAAAAAATGCGATGACAGAAGTGAGTAAACATACACGTGTTCAAGCAACAGTAGTTATACTAACCAAGCATACCAT[A/G]AGCAATGTACTATGTAACTAACAAGTAGGCAATGTATACATAGATCATATCACCTAGAATGTCGGGCCTTGCATGTGGAGTGAAGCGTCGTTGTGGACCG	Ha15	gene	20134731	20135037	-	ID=gene:Ha15.906;_Product=AutoIPR: IPR000374:Phosphatidate cytidylyltransferase%3B;_Length=307;_Locus_tag=Ha412v1r1_15g009060;Name=Ha15.906
rb2	Ha15_20018144	GGAACGTGAGTGAGAGGGGTTCGCGAAAAAATGCGATGACAGAAGTGAGTAAACATACACGTGTTCAAGCAACAGTAGTTATACTAACCAAGCATACCAT[A/G]AGCAATGTACTATGTAACTAACAAGTAGGCAATGTATACATAGATCATATCACCTAGAATGTCGGGCCTTGCATGTGGAGTGAAGCGTCGTTGTGGACCG	Ha15	gene	20140360	20146230	-	ID=gene:Ha15.907;_Product=AutoIPR: IPR001280:Photosystem I PsaA/PsaB%3B IPR008851:Transcription initiation factor IIF%2C alpha subunit%3B;_Length=5871;_Locus_tag=Ha412v1r1_15g009070;Name=Ha15.907
rb2	Ha15_20018144	GGAACGTGAGTGAGAGGGGTTCGCGAAAAAATGCGATGACAGAAGTGAGTAAACATACACGTGTTCAAGCAACAGTAGTTATACTAACCAAGCATACCAT[A/G]AGCAATGTACTATGTAACTAACAAGTAGGCAATGTATACATAGATCATATCACCTAGAATGTCGGGCCTTGCATGTGGAGTGAAGCGTCGTTGTGGACCG	Ha15	gene	20174425	20178822	+	ID=gene:Ha15.911;_Product=AutoIPR: IPR017383:ARP2/3 complex%2C 41kDa subunit (p41-arc)%3B IPR024761:Transcription factor IIIC%2C 90kDa subunit%2C N-terminal%3B;_Length=4398;_Locus_tag=Ha412v1r1_15g009110;Name=Ha15.911
rb2	Ha15_20018144	GGAACGTGAGTGAGAGGGGTTCGCGAAAAAATGCGATGACAGAAGTGAGTAAACATACACGTGTTCAAGCAACAGTAGTTATACTAACCAAGCATACCAT[A/G]AGCAATGTACTATGTAACTAACAAGTAGGCAATGTATACATAGATCATATCACCTAGAATGTCGGGCCTTGCATGTGGAGTGAAGCGTCGTTGTGGACCG	Ha15	gene	20431084	20435968	-	ID=gene:Ha15.923;_Length=4885;_Product=AutoIPR: IPR003293:Nudix hydrolase 6-like%3B IPR020476:NUDIX hydrolase%3B;_Locus_tag=Ha412v1r1_15g009230;Name=Ha15.923
rb2	Ha15_20018144	GGAACGTGAGTGAGAGGGGTTCGCGAAAAAATGCGATGACAGAAGTGAGTAAACATACACGTGTTCAAGCAACAGTAGTTATACTAACCAAGCATACCAT[A/G]AGCAATGTACTATGTAACTAACAAGTAGGCAATGTATACATAGATCATATCACCTAGAATGTCGGGCCTTGCATGTGGAGTGAAGCGTCGTTGTGGACCG	Ha15	gene	20665548	20666548	+	ID=gene:Ha15.933;_Product=AutoIPR: IPR015941:Transketolase-like%2C C-terminal%3B IPR027110:Pyruvate dehydrogenase E1 component subunit beta%3B;_Length=1001;_Locus_tag=Ha412v1r1_15g009330;Name=Ha15.933
rb2	Ha15_20018144	GGAACGTGAGTGAGAGGGGTTCGCGAAAAAATGCGATGACAGAAGTGAGTAAACATACACGTGTTCAAGCAACAGTAGTTATACTAACCAAGCATACCAT[A/G]AGCAATGTACTATGTAACTAACAAGTAGGCAATGTATACATAGATCATATCACCTAGAATGTCGGGCCTTGCATGTGGAGTGAAGCGTCGTTGTGGACCG	Ha15	gene	20913588	20916185	+	ID=gene:Ha15.942;_Length=2598;_Product=AutoIPR: IPR015500:Peptidase S8%2C subtilisin-related%3B;_Locus_tag=Ha412v1r1_15g009420;Name=Ha15.942
rb2	Ha15_20018144	GGAACGTGAGTGAGAGGGGTTCGCGAAAAAATGCGATGACAGAAGTGAGTAAACATACACGTGTTCAAGCAACAGTAGTTATACTAACCAAGCATACCAT[A/G]AGCAATGTACTATGTAACTAACAAGTAGGCAATGTATACATAGATCATATCACCTAGAATGTCGGGCCTTGCATGTGGAGTGAAGCGTCGTTGTGGACCG	Ha15	gene	20991939	20993853	+	ID=gene:Ha15.945;_Product=AutoIPR: IPR009057:Homeodomain-like%3B IPR017930:Myb domain%3B;_Length=1915;_Locus_tag=Ha412v1r1_15g009450;Name=Ha15.945
rb2	Ha15_20018144	GGAACGTGAGTGAGAGGGGTTCGCGAAAAAATGCGATGACAGAAGTGAGTAAACATACACGTGTTCAAGCAACAGTAGTTATACTAACCAAGCATACCAT[A/G]AGCAATGTACTATGTAACTAACAAGTAGGCAATGTATACATAGATCATATCACCTAGAATGTCGGGCCTTGCATGTGGAGTGAAGCGTCGTTGTGGACCG	Ha15	gene	19617472	19618434	+	Name=Ha15.876;_Locus_tag=Ha412v1r1_15g008760;_Product=AutoIPR: IPR011990:Tetratricopeptide-like helical%3B;_Length=963;ID=gene:Ha15.876
rb2	Ha15_20018144	GGAACGTGAGTGAGAGGGGTTCGCGAAAAAATGCGATGACAGAAGTGAGTAAACATACACGTGTTCAAGCAACAGTAGTTATACTAACCAAGCATACCAT[A/G]AGCAATGTACTATGTAACTAACAAGTAGGCAATGTATACATAGATCATATCACCTAGAATGTCGGGCCTTGCATGTGGAGTGAAGCGTCGTTGTGGACCG	Ha15	gene	19650518	19653364	-	Name=Ha15.880;_Locus_tag=Ha412v1r1_15g008800;_Length=2847;_Product=AutoIPR: IPR013210:Leucine-rich repeat-containing N-terminal%2C type 2%3B IPR016257:Ephrin receptor type-A /type-B%3B;ID=gene:Ha15.880
rb2	Ha15_20018144	GGAACGTGAGTGAGAGGGGTTCGCGAAAAAATGCGATGACAGAAGTGAGTAAACATACACGTGTTCAAGCAACAGTAGTTATACTAACCAAGCATACCAT[A/G]AGCAATGTACTATGTAACTAACAAGTAGGCAATGTATACATAGATCATATCACCTAGAATGTCGGGCCTTGCATGTGGAGTGAAGCGTCGTTGTGGACCG	Ha15	gene	19671161	19673189	-	Name=Ha15.881;_Locus_tag=Ha412v1r1_15g008810;_Product=AutoIPR: IPR003106:Leucine zipper%2C homeobox-associated%3B IPR009057:Homeodomain-like%3B;_Length=2029;ID=gene:Ha15.881
rb2	Ha15_20018144	GGAACGTGAGTGAGAGGGGTTCGCGAAAAAATGCGATGACAGAAGTGAGTAAACATACACGTGTTCAAGCAACAGTAGTTATACTAACCAAGCATACCAT[A/G]AGCAATGTACTATGTAACTAACAAGTAGGCAATGTATACATAGATCATATCACCTAGAATGTCGGGCCTTGCATGTGGAGTGAAGCGTCGTTGTGGACCG	Ha15	gene	19719979	19720878	-	Name=Ha15.885;_Locus_tag=Ha412v1r1_15g008850;_Length=900;_Product=AutoIPR: IPR001128:Cytochrome P450%3B;ID=gene:Ha15.885
rb2	Ha15_20018144	GGAACGTGAGTGAGAGGGGTTCGCGAAAAAATGCGATGACAGAAGTGAGTAAACATACACGTGTTCAAGCAACAGTAGTTATACTAACCAAGCATACCAT[A/G]AGCAATGTACTATGTAACTAACAAGTAGGCAATGTATACATAGATCATATCACCTAGAATGTCGGGCCTTGCATGTGGAGTGAAGCGTCGTTGTGGACCG	Ha15	gene	20070221	20072472	-	Name=Ha15.898;_Locus_tag=Ha412v1r1_15g008980;_Length=2252;_Product=AutoIPR: IPR008545:WEB family%3B;ID=gene:Ha15.898
rb2	Ha15_20018144	GGAACGTGAGTGAGAGGGGTTCGCGAAAAAATGCGATGACAGAAGTGAGTAAACATACACGTGTTCAAGCAACAGTAGTTATACTAACCAAGCATACCAT[A/G]AGCAATGTACTATGTAACTAACAAGTAGGCAATGTATACATAGATCATATCACCTAGAATGTCGGGCCTTGCATGTGGAGTGAAGCGTCGTTGTGGACCG	Ha15	gene	20072720	20080026	-	Name=Ha15.899;_Locus_tag=Ha412v1r1_15g008990;_Length=7307;_Product=AutoIPR: IPR002155:Thiolase%3B IPR016039:Thiolase-like%3B;ID=gene:Ha15.899
rb2	Ha15_20018144	GGAACGTGAGTGAGAGGGGTTCGCGAAAAAATGCGATGACAGAAGTGAGTAAACATACACGTGTTCAAGCAACAGTAGTTATACTAACCAAGCATACCAT[A/G]AGCAATGTACTATGTAACTAACAAGTAGGCAATGTATACATAGATCATATCACCTAGAATGTCGGGCCTTGCATGTGGAGTGAAGCGTCGTTGTGGACCG	Ha15	gene	20090823	20091476	+	Name=Ha15.901;_Locus_tag=Ha412v1r1_15g009010;_Length=654;_Product=AutoIPR: IPR025486:Domain of unknown function DUF4378%3B;ID=gene:Ha15.901
rb2	Ha15_20018144	GGAACGTGAGTGAGAGGGGTTCGCGAAAAAATGCGATGACAGAAGTGAGTAAACATACACGTGTTCAAGCAACAGTAGTTATACTAACCAAGCATACCAT[A/G]AGCAATGTACTATGTAACTAACAAGTAGGCAATGTATACATAGATCATATCACCTAGAATGTCGGGCCTTGCATGTGGAGTGAAGCGTCGTTGTGGACCG	Ha15	gene	20352790	20353521	-	Name=Ha15.918;_Locus_tag=Ha412v1r1_15g009180;_Product=AutoIPR: IPR001810:F-box domain%3B;_Length=732;ID=gene:Ha15.918
rb2	Ha15_20018144	GGAACGTGAGTGAGAGGGGTTCGCGAAAAAATGCGATGACAGAAGTGAGTAAACATACACGTGTTCAAGCAACAGTAGTTATACTAACCAAGCATACCAT[A/G]AGCAATGTACTATGTAACTAACAAGTAGGCAATGTATACATAGATCATATCACCTAGAATGTCGGGCCTTGCATGTGGAGTGAAGCGTCGTTGTGGACCG	Ha15	gene	20379298	20379800	+	Name=Ha15.920;_Locus_tag=Ha412v1r1_15g009200;_Length=503;_Product=AutoIPR: IPR019591:ATPase-like%2C ParA/MinD%3B IPR025723:Anion-transporting ATPase-like domain%3B IPR027417:P-loop containing nucleoside triphosphate hydrolase%3B;ID=gene:Ha15.920
rb2	Ha15_20018144	GGAACGTGAGTGAGAGGGGTTCGCGAAAAAATGCGATGACAGAAGTGAGTAAACATACACGTGTTCAAGCAACAGTAGTTATACTAACCAAGCATACCAT[A/G]AGCAATGTACTATGTAACTAACAAGTAGGCAATGTATACATAGATCATATCACCTAGAATGTCGGGCCTTGCATGTGGAGTGAAGCGTCGTTGTGGACCG	Ha15	gene	20452101	20452331	+	Name=Ha15.925;_Locus_tag=Ha412v1r1_15g009250;_Length=231;_Product=AutoIPR: IPR002155:Thiolase%3B IPR016039:Thiolase-like%3B;ID=gene:Ha15.925
rb2	Ha15_20018144	GGAACGTGAGTGAGAGGGGTTCGCGAAAAAATGCGATGACAGAAGTGAGTAAACATACACGTGTTCAAGCAACAGTAGTTATACTAACCAAGCATACCAT[A/G]AGCAATGTACTATGTAACTAACAAGTAGGCAATGTATACATAGATCATATCACCTAGAATGTCGGGCCTTGCATGTGGAGTGAAGCGTCGTTGTGGACCG	Ha15	gene	20534969	20535550	-	Name=Ha15.929;_Locus_tag=Ha412v1r1_15g009290;_Length=582;_Product=AutoIPR: IPR019352:Uncharacterised protein family UPF0454%3B;ID=gene:Ha15.929
rb2	Ha15_20018144	GGAACGTGAGTGAGAGGGGTTCGCGAAAAAATGCGATGACAGAAGTGAGTAAACATACACGTGTTCAAGCAACAGTAGTTATACTAACCAAGCATACCAT[A/G]AGCAATGTACTATGTAACTAACAAGTAGGCAATGTATACATAGATCATATCACCTAGAATGTCGGGCCTTGCATGTGGAGTGAAGCGTCGTTGTGGACCG	Ha15	gene	20546643	20547128	-	Name=Ha15.930;_Locus_tag=Ha412v1r1_15g009300;_Product=AutoIPR: IPR008480:Protein of unknown function DUF761%2C plant%3B;_Length=486;ID=gene:Ha15.930
rb2	Ha15_20018144	GGAACGTGAGTGAGAGGGGTTCGCGAAAAAATGCGATGACAGAAGTGAGTAAACATACACGTGTTCAAGCAACAGTAGTTATACTAACCAAGCATACCAT[A/G]AGCAATGTACTATGTAACTAACAAGTAGGCAATGTATACATAGATCATATCACCTAGAATGTCGGGCCTTGCATGTGGAGTGAAGCGTCGTTGTGGACCG	Ha15	gene	20873340	20874085	+	Name=Ha15.940;_Locus_tag=Ha412v1r1_15g009400;_Length=746;_Product=AutoIPR: IPR013989:Development/cell death domain%3B;ID=gene:Ha15.940
rb2	Ha15_20018144	GGAACGTGAGTGAGAGGGGTTCGCGAAAAAATGCGATGACAGAAGTGAGTAAACATACACGTGTTCAAGCAACAGTAGTTATACTAACCAAGCATACCAT[A/G]AGCAATGTACTATGTAACTAACAAGTAGGCAATGTATACATAGATCATATCACCTAGAATGTCGGGCCTTGCATGTGGAGTGAAGCGTCGTTGTGGACCG	Ha15	gene	20930452	20930784	+	Name=Ha15.943;_Locus_tag=Ha412v1r1_15g009430;_Length=333;_Product=AutoIPR: IPR024752:Myb/SANT-like domain%3B;ID=gene:Ha15.943
*Note: SNP names are derived from the physical position in which a polymorphism was detected when aliging H. maximiliani tGBS reads to the H. annuus HA412.v.1.1.bronze.20142015 reference genome
